# Supplementary material for: Spatial Reorganization of Chromatin Architecture Shapes the Expression Phenotype of Therapy‐Induced Senescent Cells
Source: Aging Cell. 2026 Jan 6;25(1):e70366. doi: 10.1111/acel.70366 (PMC12771664; doi:10.1111/acel.70366)
Supplement: Supplementary file 2 — Data S2: Supplementary Tables. [file ACEL-25-e70366-s001.xlsx]

## Sheet: Table S1
Table S1. Summary of Hi-C mapping statistics
Sample	Total reads	R1 mapped reads	R1 map ratio	R2 mapped reads	R2 map ratio	Valid pairs	Valid pairs rmdup	Cis pairs	Cis ratio	Trans pairs	Trans ratio	Cis/trans
CTRL_rep1	701643495	634233346	0.9039	604164116	0.8611	290977378	187107410	168917650	0.9028	18189760	0.0972	9.28641
CTRL_rep2	580105873	533659028	0.9199	520671037	0.8975	248547163	200347794	181121941	0.904	19225853	0.096	9.42075
RAD_rep1	776792549	716719135	0.9227	688633201	0.8865	391846707	261902788	218176508	0.833	43726280	0.167	4.9896
RAD_rep2	768396748	709699646	0.9236	670029947	0.872	372474517	282922171	235755608	0.8333	47166563	0.1667	4.99836
BLEO_rep1	735730671	675662475	0.9184	640165669	0.8701	354384517	259327590	183756262	0.7086	75571328	0.2914	2.43156
BLEO_rep2	767255312	698256377	0.9101	668273131	0.871	371967476	331137573	234879712	0.7093	96257861	0.2907	2.44011

## Sheet: Table S2
Table S2. Compartment strength of samples
chr	CTRL	RAD	BLEO
chr1p	4.27808	3.62224	3.45704
chr1q	3.86359	2.9448	2.97172
chr2p	4.18939	3.7725	3.61511
chr2q	4.08898	3.2891	3.0699
chr3p	3.21264	3.0816	2.86004
chr3q	3.94956	3.27696	2.98991
chr4p	3.26924	2.96179	2.82802
chr4q	3.43308	3.08062	2.88043
chr5p	3.20777	2.94637	2.78046
chr5q	3.95632	3.26721	2.97746
chr6p	3.67544	3.14505	2.83446
chr6q	3.92963	3.38173	3.22418
chr7p	3.33056	3.08499	2.84055
chr7q	4.10299	3.64389	3.48748
chr8p	3.37931	3.20977	2.74535
chr8q	3.80498	3.36094	3.14134
chr9p	3.0886	3.03429	2.83896
chr9q	4.39065	3.76039	3.82762
chr10p	4.39725	3.66018	3.52123
chr10q	3.874	3.58315	3.40406
chr11p	3.8712	3.56532	3.33321
chr11q	3.67338	3.37022	3.35507
chr12p	4.7987	3.63702	3.55764
chr12q	4.40604	3.88308	3.49182
chr13q	3.88714	3.32826	3.28236
chr14q	3.90219	3.51941	3.38308
chr15q	5.33364	4.32779	4.31636
chr16p	3.94412	3.76653	3.75742
chr16q	3.7254	3.80036	3.4161
chr17p	4.01201	2.93748	3.52438
chr17q	5.19559	4.50216	4.02472
chr18p	3.68993	3.09723	2.94537
chr18q	3.62443	3.15335	3.05448
chr19p	5.0491	4.55639	5.23964
chr19q	2.76571	2.57667	2.98134
chr20p	2.60886	2.30648	2.1985
chr20q	4.1334	3.62927	3.38784
chr21q	4.94304	3.74909	4.38773
chr22q	4.03988	3.20549	3.79307
chrXp	2.17304	1.99762	1.83263
chrXq	1.6441	1.65228	1.5282

## Sheet: Table S3
Table S3. Cis compartment strength of this study
chr	short_range_A	short_range_B	long_range_AA	long_range_BB	sample
chr1	1.12312	1.33696	1.88513	1.56169	CTRL
chr2	1.6098	1.64487	1.88094	1.98443	CTRL
chr3	1.68514	1.57605	1.72819	1.61805	CTRL
chr4	1.94393	1.85405	1.78948	1.69355	CTRL
chr5	1.5877	1.47983	1.61536	1.59722	CTRL
chr6	1.81667	1.79013	1.70122	1.94776	CTRL
chr7	1.72006	1.73781	2.06702	1.8197	CTRL
chr8	1.98046	1.90969	1.96575	1.87781	CTRL
chr9	1.45455	1.51381	1.6997	1.61309	CTRL
chr10	1.57368	1.47325	1.60907	1.55205	CTRL
chr11	1.56234	1.50725	1.94031	2.0157	CTRL
chr12	1.77154	1.78103	1.87335	1.7666	CTRL
chr13	2.39368	2.00241	2.01559	1.75678	CTRL
chr14	2.22779	1.88859	2.64036	1.71622	CTRL
chr15	1.74841	1.93427	1.77381	1.99558	CTRL
chr16	2.38078	2.06953	3.72965	2.56751	CTRL
chr17	1.49151	1.79975	1.70373	2.2109	CTRL
chr18	1.99152	1.71346	1.96793	1.74427	CTRL
chr19	1.47768	1.64839	2.24383	1.58313	CTRL
chr20	1.92968	1.97064	2.30172	2.24205	CTRL
chr21	3.7111	2.75216	2.27823	3.65001	CTRL
chrX	2.05706	1.3956	1.72034	1.15841	CTRL
chr2	1.45085	1.47057	1.49446	1.53963	RAD
chr3	1.61557	1.61333	1.5711	1.52095	RAD
chr4	1.72409	1.60817	1.5464	1.49323	RAD
chr5	1.49125	1.4155	1.44064	1.4183	RAD
chr6	1.62948	1.6124	1.54957	1.5293	RAD
chr7	1.47003	1.5297	1.55409	1.38254	RAD
chr8	1.68864	1.71733	1.56503	1.48935	RAD
chr9	1.5797	1.3653	1.31845	1.17424	RAD
chr10	1.46911	1.43671	1.5285	1.398	RAD
chr11	1.45334	1.3146	1.58819	1.54432	RAD
chr12	1.53484	1.54231	1.47474	1.56577	RAD
chr13	2.21239	1.60408	1.70918	1.3001	RAD
chr14	2.0045	1.55618	2.12426	1.24879	RAD
chr15	1.93428	1.50284	1.94931	1.27453	RAD
chr16	2.10757	1.94067	3.36435	2.47449	RAD
chr17	1.30328	1.49092	1.64814	1.36193	RAD
chr18	1.75562	1.47675	1.53384	1.37437	RAD
chr19	1.55052	1.65106	1.92075	1.60821	RAD
chr20	1.67757	1.72805	2.01305	1.92734	RAD
chrX	1.94391	1.62238	1.53607	1.39001	RAD
chr1	1.64966	1.47014	1.77359	1.33462	BLEO
chr2	1.61982	1.49937	1.46081	1.67512	BLEO
chr3	1.78533	1.56876	1.47376	1.64114	BLEO
chr4	1.77792	1.56355	1.43418	1.56189	BLEO
chr5	1.73805	1.49206	1.44066	1.58165	BLEO
chr6	1.79028	1.54487	1.4151	1.46923	BLEO
chr7	1.73983	1.61483	1.47441	1.58826	BLEO
chr8	1.98544	1.67474	1.55181	1.77339	BLEO
chr9	2.37708	2.15842	1.22394	1.32719	BLEO
chr10	1.85334	1.66289	1.59059	1.67501	BLEO
chr11	1.76813	1.50354	1.53119	1.6966	BLEO
chr12	1.82355	1.74685	1.46768	1.6016	BLEO
chr13	2.60212	1.74739	2.03187	1.60878	BLEO
chr14	2.38689	1.89362	1.52768	1.27527	BLEO
chr15	2.80969	1.86647	1.82086	1.55393	BLEO
chr16	2.30951	2.20322	2.36379	2.35489	BLEO
chr17	1.60553	1.6202	1.69668	1.47111	BLEO
chr18	2.07294	1.60527	1.47017	1.47626	BLEO
chr19	1.84189	1.86047	2.09839	1.79037	BLEO
chr20	2.00751	2.08424	1.94071	2.16151	BLEO
chr21	0	3.03165	0	4.0973	BLEO
chrX	2.08566	1.54211	1.73029	1.30911	BLEO

## Sheet: Table S4
Table S4. Cis compartment strength by distance of this study
chr	lt10_A	lt10_B	in10_30_A	in10_30_B	gt30_A	gt30_B	sample
chr1	1.88142	1.8929	2.09956	1.7171	1.62221	1.26988	CTRL
chr2	1.88616	2.26345	1.98841	2.14303	1.67448	1.69216	CTRL
chr3	1.75604	1.83197	1.8374	1.72818	1.58649	1.42554	CTRL
chr4	1.77183	1.80702	1.8829	1.87919	1.71008	1.53602	CTRL
chr5	1.62147	1.79565	1.61837	1.70338	1.57341	1.4445	CTRL
chr6	1.68138	2.05956	1.64107	2.18287	1.65589	1.70747	CTRL
chr7	1.97817	2.0121	2.11739	1.98387	1.85159	1.51267	CTRL
chr8	1.91757	2.16183	2.11008	1.99966	1.83941	1.65053	CTRL
chr9	1.55699	1.71478	1.75519	1.59488	1.40061	1.65272	CTRL
chr10	1.5962	1.82593	1.63973	1.6542	1.50092	1.32518	CTRL
chr11	1.86645	2.23108	2.02274	2.33853	1.76688	1.62875	CTRL
chr12	1.84023	2.13033	1.85183	1.85044	1.77522	1.49423	CTRL
chr13	1.72618	1.93011	1.9513	1.81766	2.06727	1.38062	CTRL
chr14	2.54773	1.89878	2.3154	1.67893	2.41607	1.44808	CTRL
chr15	1.40014	1.82967	2.43841	1.84286	2.44635	2.19312	CTRL
chr16	3.52353	3.38103	3.41292	2.50392	2.32587	1.18753	CTRL
chr17	1.56851	2.40668	1.72374	2.20294	1.70544	1.92966	CTRL
chr18	2.02602	1.88138	1.96028	1.73404	1.90433	1.63401	CTRL
chr19	2.15743	1.73151	2.57667	1.38016	1.81639	1.47129	CTRL
chr20	2.62709	2.2907	2.21503	2.59201	2.04551	1.59048	CTRL
chr21	2.22288	1.9928	2.73093	4.51823	0	0	CTRL
chrX	1.80742	1.2775	1.86086	1.24134	1.61275	1.04509	CTRL
chr2	1.60506	1.86837	1.5178	1.70086	1.4427	1.41668	RAD
chr3	1.53489	1.73154	1.64977	1.61316	1.54821	1.43557	RAD
chr4	1.55578	1.61468	1.48472	1.5126	1.57028	1.45384	RAD
chr5	1.36779	1.54984	1.40421	1.5062	1.47341	1.34176	RAD
chr6	1.42371	1.59613	1.45986	1.59251	1.64644	1.474	RAD
chr7	1.57495	1.56049	1.55832	1.46994	1.53842	1.28871	RAD
chr8	1.47836	1.58024	1.5389	1.55356	1.63003	1.42132	RAD
chr9	1.36618	1.28305	1.30874	1.16628	1.23523	0.985099	RAD
chr10	1.58585	1.53168	1.56001	1.42069	1.49039	1.33093	RAD
chr11	1.51234	1.66485	1.53048	1.57361	1.64515	1.46126	RAD
chr12	1.40257	1.80908	1.42618	1.61516	1.53344	1.44323	RAD
chr13	1.53924	1.41506	1.62612	1.27262	2.04017	1.14271	RAD
chr14	1.71382	1.51177	2.10034	1.17567	2.09108	1.05667	RAD
chr15	1.82782	1.46734	3.13482	1.2069	1.46675	1.15826	RAD
chr16	1.93979	3.35139	3.28201	2.62872	2.61295	1.3198	RAD
chr17	1.47649	1.64452	1.66875	1.40074	1.70984	1.15041	RAD
chr18	1.49281	1.41081	1.52579	1.3047	1.56036	1.43924	RAD
chr19	1.90644	1.63265	2.1676	1.48202	1.7215	1.49276	RAD
chr20	2.09081	2.09037	1.72459	2.15646	2.17202	1.37533	RAD
chrX	1.405	1.40518	1.58931	1.46486	1.57179	1.3386	RAD
chr1	1.57625	1.71929	1.58747	1.56539	1.82694	1.1851	BLEO
chr2	1.31714	1.90929	1.33403	1.76676	1.51446	1.61809	BLEO
chr3	1.31775	1.82379	1.41313	1.75954	1.5285	1.56441	BLEO
chr4	1.38749	1.65198	1.40724	1.60872	1.45127	1.52542	BLEO
chr5	1.39426	1.65998	1.38098	1.63745	1.46483	1.53649	BLEO
chr6	1.28797	1.47799	1.36604	1.53921	1.48324	1.41634	BLEO
chr7	1.35991	1.80199	1.44777	1.6636	1.50605	1.50767	BLEO
chr8	1.41616	1.89495	1.44812	1.89544	1.64345	1.68025	BLEO
chr9	1.02302	1.22316	0	1.52461	1.16122	1.13945	BLEO
chr10	1.45697	1.86635	1.53439	1.69925	1.63533	1.59519	BLEO
chr11	1.43212	1.78375	1.48218	1.69378	1.61747	1.6639	BLEO
chr12	1.46306	1.76328	1.34239	1.67068	1.54391	1.50325	BLEO
chr13	1.38014	1.60475	1.69124	1.65821	2.13545	1.38491	BLEO
chr14	1.11238	1.24183	1.76193	1.22108	1.80336	1.22643	BLEO
chr15	1.99933	2.0674	2.39018	1.37818	0	1.33431	BLEO
chr16	1.96412	3.77833	2.16134	2.81353	2.22604	1.46513	BLEO
chr17	1.61692	1.72472	1.67069	1.49338	1.79086	1.27802	BLEO
chr18	1.39973	1.53104	1.49612	1.44096	1.49843	1.47462	BLEO
chr19	1.95686	1.82944	2.14048	1.64693	2.08095	1.69775	BLEO
chr20	1.60031	2.39276	1.79748	2.10898	2.17836	1.74137	BLEO
chr21	0	5.91464	0	0	0	1.79206	BLEO
chrX	1.53795	1.30163	1.77244	1.40585	1.73363	1.25701	BLEO

## Sheet: Table S5
Table S5. Cis compartment strength from GSE135090 and GSE130306
chr	short_range_A	short_range_B	long_range_AA	long_range_BB	type	group
chr1	1.69631	1.42306	2.20004	2.27334	OIS	Growing
chr2	1.69408	1.42969	1.8203	2.06807	OIS	Growing
chr3	2.01184	1.65958	2.0797	2.21983	OIS	Growing
chr4	2.16908	1.67318	2.02764	2.28754	OIS	Growing
chr5	2.22897	1.74506	2.19938	2.42368	OIS	Growing
chr6	1.80081	1.42661	2.11243	2.23327	OIS	Growing
chr7	2.30965	1.6279	2.3058	2.58968	OIS	Growing
chr8	2.58606	1.78977	2.61906	2.45022	OIS	Growing
chr9	1.63551	1.35031	1.87149	2.4659	OIS	Growing
chr10	2.01288	1.52971	1.98315	2.2446	OIS	Growing
chr11	1.95445	1.50917	2.20378	2.49237	OIS	Growing
chr12	2.31966	1.77361	2.25156	2.44887	OIS	Growing
chr13	2.36844	1.77131	2.13418	2.80128	OIS	Growing
chr14	2.25525	1.73194	2.06094	2.53413	OIS	Growing
chr15	1.51616	1.40052	1.87531	2.2192	OIS	Growing
chr16	1.8893	1.33546	2.36471	2.31501	OIS	Growing
chr17	1.54005	1.36571	1.79542	2.01511	OIS	Growing
chr18	2.43318	1.77281	2.17228	2.46133	OIS	Growing
chr19	1.94374	1.19818	1.76709	2.33302	OIS	Growing
chr20	2.65569	1.86058	2.96385	2.83103	OIS	Growing
chr21	2.46581	2.08483	1.9919	4.15491	OIS	Growing
chr22	1.97064	1.66282	2.60965	3.81887	OIS	Growing
chrX	1.24376	1.11209	1.28453	1.31922	OIS	Growing
chr1	1.53464	1.47156	2.04108	2.50041	OIS	Senescent
chr2	1.64197	1.44412	1.83961	2.34956	OIS	Senescent
chr3	2.09167	1.77209	2.26997	2.78762	OIS	Senescent
chr4	2.07073	1.6157	2.08094	2.75382	OIS	Senescent
chr5	2.18838	1.79658	2.18306	2.79765	OIS	Senescent
chr6	2.0029	1.62292	2.4785	3.00567	OIS	Senescent
chr7	1.86482	1.44728	2.10927	2.54142	OIS	Senescent
chr8	2.82166	1.90163	2.87819	2.87115	OIS	Senescent
chr9	1.70538	1.46987	2.23178	3.37838	OIS	Senescent
chr10	2.08856	1.7978	2.27618	2.59833	OIS	Senescent
chr11	1.62052	1.37097	2.00475	2.58504	OIS	Senescent
chr12	1.82639	1.67238	1.97608	2.76091	OIS	Senescent
chr13	2.10244	1.523	2.15627	2.90369	OIS	Senescent
chr14	1.95517	1.8412	2.13224	3.13305	OIS	Senescent
chr15	1.50675	1.44165	2.10576	2.94788	OIS	Senescent
chr16	1.8921	1.36138	2.68719	2.44693	OIS	Senescent
chr17	1.44316	1.32151	1.71913	2.31921	OIS	Senescent
chr18	2.66487	2.00657	2.44325	3.11893	OIS	Senescent
chr19	2.11742	1.37755	2.07199	3.00872	OIS	Senescent
chr20	2.38266	1.97768	2.91518	2.905	OIS	Senescent
chr21	2.23554	2.0711	1.97363	5.7912	OIS	Senescent
chr22	1.80724	1.7478	2.82915	2.80757	OIS	Senescent
chrX	1.405	1.20263	1.4052	1.4599	OIS	Senescent
chr1	1.47599	1.62442	2.00354	2.11234	RS	Growing
chr2	1.40004	1.57034	1.77118	2.02673	RS	Growing
chr3	1.47453	1.54303	1.81956	1.84391	RS	Growing
chr4	1.50553	1.43484	1.63599	1.93641	RS	Growing
chr5	1.5751	1.52178	1.77869	1.95707	RS	Growing
chr6	1.3741	1.33087	1.87748	1.90603	RS	Growing
chr7	1.52455	1.37049	1.86762	2.17314	RS	Growing
chr8	1.77687	1.58114	1.99581	2.01062	RS	Growing
chr9	1.23888	1.2906	1.65098	2.23566	RS	Growing
chr10	1.51917	1.47005	1.92039	1.91982	RS	Growing
chr11	1.51377	1.37027	2.08729	2.15523	RS	Growing
chr12	1.46634	1.47617	1.85939	2.12134	RS	Growing
chr13	1.50239	1.46742	1.70323	2.03276	RS	Growing
chr14	1.59836	1.63159	1.96195	2.17185	RS	Growing
chr15	1.38688	1.6458	1.95217	2.17943	RS	Growing
chr16	1.3526	1.2785	2.18823	1.96432	RS	Growing
chr17	1.48376	1.68264	2.02264	2.07001	RS	Growing
chr18	1.68933	1.53474	1.76264	1.83488	RS	Growing
chr19	1.48913	1.53736	2.18853	1.9706	RS	Growing
chr20	1.64673	1.4928	2.2049	1.99454	RS	Growing
chr21	1.46233	1.45976	1.58143	2.65472	RS	Growing
chr22	1.50567	1.7285	2.61076	3.18162	RS	Growing
chrX	1.33439	1.20303	1.36017	1.41542	RS	Growing
chr1	1.00332	1.26207	1.5518	1.54727	RS	Senescent
chr2	1.08721	1.32701	1.43015	1.62411	RS	Senescent
chr3	1.21211	1.44736	1.61422	1.65724	RS	Senescent
chr4	1.34308	1.4613	1.55464	1.66162	RS	Senescent
chr5	1.21582	1.38508	1.5027	1.59525	RS	Senescent
chr6	1.1804	1.34231	1.5691	1.59366	RS	Senescent
chr7	1.14345	1.27279	1.54039	1.60656	RS	Senescent
chr8	1.37016	1.43765	1.62301	1.54279	RS	Senescent
chr9	1.12691	1.38057	1.65017	2.04396	RS	Senescent
chr10	1.18357	1.37964	1.57322	1.44941	RS	Senescent
chr11	1.06387	1.15374	1.44072	1.58341	RS	Senescent
chr12	1.30525	1.54339	1.53473	1.69504	RS	Senescent
chr13	1.37815	1.37546	1.55209	1.58041	RS	Senescent
chr14	1.21729	1.45548	1.65635	1.79899	RS	Senescent
chr15	1.08682	1.33134	1.6199	1.77195	RS	Senescent
chr16	0.953246	1.12507	1.74925	1.48936	RS	Senescent
chr17	1.21222	1.35565	1.54273	1.57097	RS	Senescent
chr18	1.55535	1.52354	1.65456	1.76332	RS	Senescent
chr19	1.23975	1.27867	1.94154	1.63875	RS	Senescent
chr20	1.122	1.23797	1.55305	1.33299	RS	Senescent
chr21	1.08714	1.2006	1.31425	1.97876	RS	Senescent
chr22	1.28128	1.41441	2.02243	1.70804	RS	Senescent
chrX	1.19519	1.19021	1.29463	1.27864	RS	Senescent

## Sheet: Table S6
Table S6. Cis compartment strength by distance from GSE135090 and GSE130306
chr	lt10_A	lt10_B	in10_30_A	in10_30_B	gt30_A	gt30_B	type	group
chr1	1.98708	2.3752	2.15339	2.13063	2.05521	1.92983	OIS	Growing
chr2	1.75512	2.21646	1.92623	2.16575	1.58788	1.72491	OIS	Growing
chr3	2.00684	2.35005	2.18691	2.37379	1.81278	1.77608	OIS	Growing
chr4	1.93381	2.34575	2.24348	2.52853	1.76321	1.90353	OIS	Growing
chr5	2.23255	2.62473	2.2622	2.55185	1.94108	2.01812	OIS	Growing
chr6	2.01469	2.52686	2.10384	2.37761	1.91655	1.78458	OIS	Growing
chr7	2.1395	2.88976	2.24309	2.64315	2.01455	1.86479	OIS	Growing
chr8	2.62056	2.5663	2.6295	2.69862	2.15315	1.81331	OIS	Growing
chr9	1.73963	2.3543	1.77073	2.56423	1.57876	1.64539	OIS	Growing
chr10	2.11649	2.26528	2.01799	2.50405	1.64964	1.77052	OIS	Growing
chr11	2.18539	2.65698	2.02841	2.45283	2.08986	1.95838	OIS	Growing
chr12	2.35776	2.77942	2.12091	2.41551	1.94323	1.85696	OIS	Growing
chr13	2.13954	3.16132	2.08448	2.9569	1.88197	2.04986	OIS	Growing
chr14	1.90835	2.42556	2.09148	2.53365	1.91087	2.20388	OIS	Growing
chr15	1.78658	2.31227	1.7127	2.0119	1.85839	1.91732	OIS	Growing
chr16	2.35161	2.59948	2.23447	2.25181	1.90976	1.30746	OIS	Growing
chr17	1.77699	2.05773	1.68048	2.06204	1.66951	1.3754	OIS	Growing
chr18	2.13495	2.62735	2.20283	2.46589	2.10064	2.23646	OIS	Growing
chr19	1.6439	2.33702	2.41493	1.96336	2.625	1.85997	OIS	Growing
chr20	3.03668	3.17157	3.03959	2.81574	1.89468	1.59019	OIS	Growing
chr21	2.06169	3.40162	2.29112	4.94746	0	0	OIS	Growing
chr22	2.34396	3.78259	2.57052	3.28112	0	0	OIS	Growing
chrX	1.34566	1.44475	1.23634	1.40862	1.28787	1.21341	OIS	Growing
chr1	2.05468	2.66201	2.01529	2.3682	1.73135	1.90082	OIS	Senescent
chr2	2.18661	2.86354	1.97314	2.33833	1.50618	1.97718	OIS	Senescent
chr3	2.68845	3.59744	2.49748	3.1491	1.82546	2.14751	OIS	Senescent
chr4	2.34459	3.06912	2.37872	3.25398	1.79483	2.33874	OIS	Senescent
chr5	2.72703	3.25787	2.23457	3.04261	1.82355	2.3005	OIS	Senescent
chr6	3.06288	3.99835	2.19719	3.35648	2.21744	2.35426	OIS	Senescent
chr7	2.324	3.25075	2.17245	2.75311	1.68273	1.82139	OIS	Senescent
chr8	3.40783	3.35253	3.0541	3.06467	2.14864	2.14463	OIS	Senescent
chr9	2.31198	3.1242	2.11056	3.64997	1.62443	2.09953	OIS	Senescent
chr10	2.96615	3.14178	2.26274	3.10572	1.67792	1.74709	OIS	Senescent
chr11	1.9214	3.06346	2.06863	2.76051	1.90936	2.04262	OIS	Senescent
chr12	2.27961	3.34235	2.02874	3.03822	1.604	2.03189	OIS	Senescent
chr13	2.29459	3.60885	2.21379	3.06995	1.82539	2.20428	OIS	Senescent
chr14	2.33182	3.36476	1.97429	3.01997	1.95393	2.64851	OIS	Senescent
chr15	2.3947	3.3408	1.82344	2.83238	1.91485	2.28346	OIS	Senescent
chr16	2.76395	2.85057	2.50292	2.2912	1.72599	1.24196	OIS	Senescent
chr17	1.81837	2.76719	1.49348	1.96035	1.59723	1.52659	OIS	Senescent
chr18	2.7885	3.68429	2.16914	2.76694	2.53073	3.15265	OIS	Senescent
chr19	2.0074	3.23818	2.60342	1.85605	2.75918	2.25849	OIS	Senescent
chr20	3.13877	3.31112	2.93769	2.8303	1.97611	1.94434	OIS	Senescent
chr21	3.30193	6.27698	1.44529	6.48283	0	0	OIS	Senescent
chr22	2.5943	2.85154	2.46177	2.39559	0	0	OIS	Senescent
chrX	1.56801	1.68532	1.39848	1.61575	1.35501	1.32641	OIS	Senescent
chr1	1.97349	2.31839	1.86909	2.09014	1.84721	1.67009	RS	Growing
chr2	1.69974	2.12293	1.81448	2.08601	1.58055	1.67383	RS	Growing
chr3	1.79067	2.01903	1.8355	1.83393	1.58688	1.50656	RS	Growing
chr4	1.58988	2.18881	1.68508	1.94936	1.4298	1.51926	RS	Growing
chr5	1.92733	2.08687	1.72157	1.98044	1.53315	1.60879	RS	Growing
chr6	1.87582	2.22859	1.7918	1.9121	1.69191	1.42529	RS	Growing
chr7	1.7973	2.43266	1.7627	2.11654	1.57088	1.56915	RS	Growing
chr8	1.98875	2.18538	1.93025	1.97781	1.70091	1.59446	RS	Growing
chr9	1.61722	2.04348	1.48605	2.20156	1.31048	1.641	RS	Growing
chr10	2.03405	2.17161	1.91998	2.03425	1.53459	1.35078	RS	Growing
chr11	2.00989	2.32316	2.06326	2.22005	1.8422	1.62684	RS	Growing
chr12	1.84588	2.34966	1.80527	2.12182	1.5678	1.55197	RS	Growing
chr13	1.67003	2.38014	1.64012	1.86103	1.55514	1.58078	RS	Growing
chr14	1.93079	2.33632	1.8487	2.12806	1.92113	1.86831	RS	Growing
chr15	1.8851	2.56224	1.87892	2.16087	1.80115	1.5374	RS	Growing
chr16	2.42861	2.40739	2.05704	2.00222	1.68964	1.20054	RS	Growing
chr17	1.93031	2.21698	2.02402	2.31737	1.77992	1.2482	RS	Growing
chr18	1.75034	1.95576	1.64311	1.82278	1.93304	1.64792	RS	Growing
chr19	2.05053	2.32931	2.40462	1.86562	2.06714	1.44229	RS	Growing
chr20	2.23784	2.24245	2.28925	2.08598	1.91044	1.34964	RS	Growing
chr21	1.58085	2.54373	1.62269	2.3805	0	0	RS	Growing
chr22	2.51296	3.26212	2.53412	2.95184	1.19844	1.36578	RS	Growing
chrX	1.31682	1.47045	1.37793	1.44634	1.32889	1.27714	RS	Growing
chr1	1.48893	1.81789	1.48755	1.47907	1.5698	1.43266	RS	Senescent
chr2	1.49996	1.75057	1.43241	1.57846	1.36805	1.57771	RS	Senescent
chr3	1.70179	1.89973	1.65282	1.67766	1.50864	1.51241	RS	Senescent
chr4	1.56318	1.94314	1.66357	1.85446	1.47578	1.45794	RS	Senescent
chr5	1.66536	1.90187	1.55948	1.75949	1.37529	1.38825	RS	Senescent
chr6	1.72153	1.85238	1.54578	1.65695	1.47977	1.42661	RS	Senescent
chr7	1.64762	1.80833	1.61451	1.65639	1.33204	1.37521	RS	Senescent
chr8	1.8082	1.8379	1.64696	1.56386	1.4356	1.31992	RS	Senescent
chr9	1.65943	2.07123	1.52361	2.04543	1.35308	1.97777	RS	Senescent
chr10	1.83145	1.72577	1.62072	1.63216	1.36446	1.17123	RS	Senescent
chr11	1.45955	1.82438	1.42637	1.61279	1.37556	1.35594	RS	Senescent
chr12	1.58467	2.06129	1.53055	1.83332	1.4797	1.43527	RS	Senescent
chr13	1.55065	1.86478	1.49538	1.57831	1.59733	1.4348	RS	Senescent
chr14	1.73632	1.90206	1.56895	1.73618	1.69847	1.78061	RS	Senescent
chr15	1.5621	1.91636	1.59561	1.72561	1.66574	1.67929	RS	Senescent
chr16	1.99775	1.64937	1.53828	1.35311	1.00247	0.871531	RS	Senescent
chr17	1.58096	1.86196	1.43259	1.53781	1.43781	1.20426	RS	Senescent
chr18	1.66498	1.74046	1.66366	1.7449	1.66694	1.81284	RS	Senescent
chr19	2.04676	1.91127	2.08331	1.35484	1.583	1.51047	RS	Senescent
chr20	1.60498	1.62432	1.48929	1.13982	1.51711	1.11741	RS	Senescent
chr21	1.45354	2.16606	1.43033	1.88007	0.559862	2.73309	RS	Senescent
chr22	1.8823	1.79251	1.93995	1.5713	1.26858	0.895316	RS	Senescent
chrX	1.3344	1.43016	1.26482	1.34648	1.28079	1.18627	RS	Senescent

## Sheet: Table S7
Table S7. Consolidation score of TADs
chr	start	end	in_score	in_num	out_score	out_num	ratio	sample
chrX	3760000	5880000	28105.5	990	13768.5	1408	2.903	BLEO
chrX	5880000	7960000	24354	946	13930	1354	2.502	BLEO
chrX	7960000	8720000	2925.17	55	3251.76	150	2.453	BLEO
chrX	8720000	10120000	11969.9	351	5369.35	598	3.798	BLEO
chrX	10120000	11160000	8050.8	153	5773.26	314	2.862	BLEO
chrX	11160000	11800000	1593.08	28	2670.02	94	2.003	BLEO
chrX	11800000	12800000	7521.74	136	4927.22	288	3.233	BLEO
chrX	12800000	13520000	3227.27	45	3267.03	130	2.854	BLEO
chrX	13520000	15280000	18751.4	630	10023	962	2.857	BLEO
chrX	15280000	16800000	14213.2	435	6192.39	710	3.746	BLEO
chrX	16800000	17760000	4630.42	120	4574.85	262	2.21	BLEO
chrX	17760000	18400000	1735.03	28	2157.27	94	2.7	BLEO
chrX	18400000	19360000	5942.76	120	5774.12	262	2.247	BLEO
chrX	19360000	20160000	3230.2	66	2974.9	170	2.797	BLEO
chrX	20160000	22000000	17585.8	703	8890.36	1054	2.966	BLEO
chrX	22000000	23680000	18437.7	561	9231.9	874	3.111	BLEO
chrX	23680000	25240000	10137.9	465	7349.29	750	2.225	BLEO
chrX	25240000	26520000	8474.14	276	8117.7	494	1.868	BLEO
chrX	26520000	27480000	4565.16	120	5984.45	262	1.666	BLEO
chrX	27480000	28480000	5067.99	136	6638.81	288	1.617	BLEO
chrX	28480000	30760000	28857.4	1176	14270.3	1632	2.806	BLEO
chrX	30760000	31720000	4928.88	120	4785.64	262	2.249	BLEO
chrX	31720000	33400000	14106	561	13173.1	874	1.668	BLEO
chrX	33400000	34360000	5005.46	120	5826.3	262	1.876	BLEO
chrX	34360000	37080000	37847.8	1770	19147.6	2330	2.602	BLEO
chrX	37080000	38520000	9657.41	378	6525.2	634	2.482	BLEO
chrX	38520000	39040000	974.453	10	1701.85	48	2.748	BLEO
chrX	39040000	40440000	12321	351	6812.78	598	3.081	BLEO
chrX	40440000	41640000	7004	231	4682.32	430	2.784	BLEO
chrX	41640000	43680000	22546.7	903	10798.6	1302	3.011	BLEO
chrX	43680000	45040000	11967.7	325	8043.5	562	2.573	BLEO
chrX	45040000	46280000	10393.2	253	7166.65	462	2.648	BLEO
chrX	46280000	47000000	1990.42	45	2081.62	130	2.762	BLEO
chrX	47000000	47920000	3860.73	105	3908.75	238	2.239	BLEO
chrX	47920000	48360000	336.453	3	841.335	22	2.933	BLEO
chrX	48360000	49200000	2274.88	78	2756.81	192	2.031	BLEO
chrX	49200000	50360000	5210.96	210	7004.09	400	1.417	BLEO
chrX	50360000	51200000	2879.9	78	4672.7	192	1.517	BLEO
chrX	51200000	52560000	4493.79	325	8074.92	562	0.962	BLEO
chrX	52560000	53560000	2068.64	136	2046.17	288	2.141	BLEO
chrX	53560000	55120000	11546.7	465	9053.33	750	2.057	BLEO
chrX	55120000	56760000	15511.1	528	11052.3	832	2.211	BLEO
chrX	56760000	58560000	14343.2	666	6710.14	1008	3.235	BLEO
chrX	58560000	62360000	1013.02	3741	3136.33	4558	0.394	BLEO
chrX	62360000	62960000	821.855	21	2336.44	78	1.307	BLEO
chrX	62960000	63920000	4244.79	120	5819.04	262	1.593	BLEO
chrX	63920000	64760000	3522.64	78	4082.53	192	2.124	BLEO
chrX	64760000	66000000	7785.52	253	8608.07	462	1.652	BLEO
chrX	66000000	67360000	10700.3	325	8157.54	562	2.268	BLEO
chrX	67360000	67760000	47.215	1	385.618	10	1.224	BLEO
chrX	67760000	68640000	4916.52	91	3378.14	214	3.423	BLEO
chrX	68640000	69320000	2030.64	36	2261.3	112	2.794	BLEO
chrX	69320000	70880000	8952.84	465	7392.69	750	1.953	BLEO
chrX	70880000	71960000	3205.02	171	3270.04	342	1.96	BLEO
chrX	71960000	73800000	10745.1	703	10050.1	1054	1.603	BLEO
chrX	73800000	75360000	12173.7	465	8898.89	750	2.206	BLEO
chrX	75360000	77400000	17301.4	903	12275.7	1302	2.032	BLEO
chrX	77400000	78840000	10621.3	378	7588.12	634	2.348	BLEO
chrX	78840000	79600000	1749.56	55	3455.57	150	1.381	BLEO
chrX	79600000	80760000	5862.32	210	6379.16	400	1.75	BLEO
chrX	80760000	83120000	26209.3	1275	15061.7	1750	2.388	BLEO
chrX	83120000	84360000	7967.26	253	6719.72	462	2.165	BLEO
chrX	84360000	84840000	379.778	6	957.21	34	2.248	BLEO
chrX	84840000	85480000	1454.38	28	2122.03	94	2.301	BLEO
chrX	85480000	86960000	9790.52	406	9894.8	672	1.638	BLEO
chrX	86960000	88000000	4497.4	153	6754.02	314	1.367	BLEO
chrX	88000000	88960000	3463.6	120	5852.42	262	1.292	BLEO
chrX	88960000	89680000	1679.01	45	3690.59	130	1.314	BLEO
chrX	89680000	91120000	9591.14	378	10447.3	634	1.54	BLEO
chrX	91120000	93000000	16104.7	741	13299.8	1102	1.801	BLEO
chrX	93000000	94560000	10956.2	465	10360.8	750	1.706	BLEO
chrX	94560000	95440000	2948.4	91	4546.94	214	1.525	BLEO
chrX	95440000	97120000	15072.4	561	10082.8	874	2.329	BLEO
chrX	97120000	98120000	4069.55	136	5815.82	288	1.482	BLEO
chrX	98120000	99680000	10972	465	8893.79	750	1.99	BLEO
chrX	99680000	100640000	3820.76	120	3237.78	262	2.576	BLEO
chrX	100640000	101400000	1923.09	55	1826.57	150	2.871	BLEO
chrX	101400000	102160000	846.38	55	3211.94	150	0.719	BLEO
chrX	102160000	103440000	5660.3	276	5574.05	494	1.818	BLEO
chrX	103440000	104480000	4309.86	153	5012.28	314	1.765	BLEO
chrX	104480000	105640000	5228.28	210	5927.38	400	1.68	BLEO
chrX	105640000	107320000	13719.4	561	7370.27	874	2.9	BLEO
chrX	107320000	107960000	1376.11	28	1646.3	94	2.806	BLEO
chrX	107960000	108720000	2147.74	55	2755.04	150	2.126	BLEO
chrX	108720000	110880000	17403.1	1035	10520.7	1462	2.337	BLEO
chrX	110880000	112240000	10039	325	7355.45	562	2.36	BLEO
chrX	112240000	113360000	5579.61	190	6337.76	370	1.714	BLEO
chrX	113360000	115000000	11259.1	528	8717.84	832	2.035	BLEO
chrX	115000000	117480000	27457.1	1431	8102.18	1934	4.58	BLEO
chrX	117480000	118520000	3409.09	153	3946.21	314	1.773	BLEO
chrX	118520000	119080000	584.329	15	1389.61	62	1.738	BLEO
chrX	119080000	119920000	1951.76	78	2737.69	192	1.755	BLEO
chrX	119920000	122720000	33006.3	1891	14370.6	2470	3	BLEO
chrX	122720000	123280000	488.792	15	1295.7	62	1.559	BLEO
chrX	123280000	125040000	14744.5	630	11003.1	962	2.046	BLEO
chrX	125040000	128600000	48987.4	3240	20555.8	4000	2.942	BLEO
chrX	128600000	129360000	2262.12	55	1979.84	150	3.116	BLEO
chrX	129360000	130080000	2464.75	45	2476.69	130	2.875	BLEO
chrX	130080000	130840000	2591.8	55	2587.96	150	2.731	BLEO
chrX	130840000	131840000	5420.6	136	4776.8	288	2.403	BLEO
chrX	131840000	132920000	5876.1	171	5630.2	342	2.087	BLEO
chrX	132920000	133520000	995.929	21	1655.1	78	2.235	BLEO
chrX	133520000	134240000	2326	45	2314.66	130	2.903	BLEO
chrX	134240000	135040000	2169.86	66	3173.35	170	1.761	BLEO
chrX	135040000	136040000	4133.03	136	5908.32	288	1.481	BLEO
chrX	136040000	137120000	5127.44	171	5445.26	342	1.883	BLEO
chrX	137120000	137840000	2223.1	45	3337.66	130	1.924	BLEO
chrX	137840000	139120000	8117.37	276	7738.33	494	1.878	BLEO
chrX	139120000	139840000	2305.03	45	2233.74	130	2.981	BLEO
chrX	139840000	141720000	15935.5	741	11324.8	1102	2.093	BLEO
chrX	141720000	142680000	3681.18	120	5973.73	262	1.345	BLEO
chrX	142680000	144320000	12682.2	528	10942.1	832	1.826	BLEO
chrX	144320000	145360000	4587.49	153	6507.12	314	1.447	BLEO
chrX	145360000	146960000	13030.6	496	11651.1	790	1.781	BLEO
chrX	146960000	148560000	15131.5	496	8764.06	790	2.75	BLEO
chrX	148560000	149920000	9807.77	325	5665.55	562	2.994	BLEO
chrX	149920000	150840000	3398.53	105	4834.67	238	1.593	BLEO
chrX	150840000	152080000	7897.9	253	6818.88	462	2.115	BLEO
chrX	152080000	152800000	3297.03	45	2184.55	130	4.36	BLEO
chrX	152800000	153800000	3933.24	136	3041.46	288	2.739	BLEO
chr13	20160000	21520000	9796.48	325	8007.7	562	2.116	BLEO
chr13	21520000	22160000	1963.45	28	3171.82	94	2.078	BLEO
chr13	22160000	22880000	4847.2	45	4503.27	130	3.11	BLEO
chr13	22880000	23880000	7399.31	136	6469.65	288	2.422	BLEO
chr13	23880000	24880000	6393.04	136	5006.33	288	2.704	BLEO
chr13	24880000	25640000	3014.77	55	3817.86	150	2.154	BLEO
chr13	25640000	26680000	7496.37	153	6449.2	314	2.386	BLEO
chr13	26680000	27520000	5126.58	78	4426.81	192	2.851	BLEO
chr13	27520000	27960000	674.008	3	938.661	22	5.266	BLEO
chr13	27960000	28600000	2984.89	28	3402.45	94	2.945	BLEO
chr13	28600000	29400000	4578.41	66	3615.18	170	3.262	BLEO
chr13	29400000	30000000	1932.19	21	2331.14	78	3.079	BLEO
chr13	30000000	31760000	20347.4	630	6448.59	962	4.818	BLEO
chr13	31760000	32440000	2631.39	36	2468.84	112	3.316	BLEO
chr13	32440000	33160000	3363.61	45	3751.55	130	2.59	BLEO
chr13	33160000	33680000	1233.79	10	2471.97	48	2.396	BLEO
chr13	33680000	34320000	2279.25	28	4120.99	94	1.857	BLEO
chr13	34320000	35760000	19552.2	378	11570.6	634	2.834	BLEO
chr13	35760000	36520000	3163.22	55	5248.55	150	1.644	BLEO
chr13	36520000	37600000	9481	171	5678.52	342	3.339	BLEO
chr13	37600000	38200000	3286.11	21	3042.11	78	4.012	BLEO
chr13	38200000	39560000	13877.2	325	10357.1	562	2.317	BLEO
chr13	39560000	40280000	4282.8	45	3232.8	130	3.827	BLEO
chr13	40280000	41360000	11912.1	171	4963.22	342	4.8	BLEO
chr13	41360000	42880000	16858	435	5684.21	710	4.841	BLEO
chr13	42880000	44480000	23235.6	496	8711.99	790	4.248	BLEO
chr13	44480000	45040000	2281.48	15	2465.99	62	3.824	BLEO
chr13	45040000	46080000	6136.05	153	6177.82	314	2.038	BLEO
chr13	46080000	47040000	7018.77	120	4615.96	262	3.32	BLEO
chr13	47040000	48600000	23391.2	465	9852.96	750	3.829	BLEO
chr13	48600000	50200000	15342.8	496	9745.24	790	2.508	BLEO
chr13	50200000	51680000	22986	406	7917	672	4.806	BLEO
chr13	51680000	52440000	4330.52	55	3974.59	150	2.972	BLEO
chr13	52440000	53120000	1795.95	36	3929.83	112	1.422	BLEO
chr13	53120000	53800000	2536.01	36	3384.64	112	2.331	BLEO
chr13	53800000	58200000	112206	5151	37556.7	6110	3.544	BLEO
chr13	58200000	59440000	10401.9	253	11571.5	462	1.642	BLEO
chr13	59440000	61040000	17128.8	496	11113.4	790	2.455	BLEO
chr13	61040000	62600000	14774.8	465	8941.3	750	2.665	BLEO
chr13	62600000	65000000	38618.2	1326	20041.9	1810	2.63	BLEO
chr13	65000000	66240000	12634.9	253	12484.1	462	1.848	BLEO
chr13	66240000	68480000	35614.4	1128	17464.8	1574	2.845	BLEO
chr13	68480000	69960000	14936.8	406	13574.6	672	1.821	BLEO
chr13	69960000	71720000	18491.3	630	15594.5	962	1.811	BLEO
chr13	71720000	73280000	17282.5	465	11248.6	750	2.478	BLEO
chr13	73280000	74320000	11067.2	153	4614.02	314	4.923	BLEO
chr13	74320000	74920000	1994.16	21	3237.59	78	2.288	BLEO
chr13	74920000	75880000	7798.77	120	6421.79	262	2.651	BLEO
chr13	75880000	77600000	22711.9	595	8500.85	918	4.122	BLEO
chr13	77600000	78160000	1020.03	15	1936.85	62	2.177	BLEO
chr13	78160000	79880000	22119.7	595	10109.6	918	3.376	BLEO
chr13	79880000	81000000	10603.6	190	5908.9	370	3.495	BLEO
chr13	81000000	81600000	1188.53	21	2414.97	78	1.828	BLEO
chr13	81600000	82880000	10834.4	276	10114.6	494	1.917	BLEO
chr13	82880000	85400000	43344.4	1485	21140.7	1998	2.759	BLEO
chr13	85400000	86480000	12834.9	171	4033.28	342	6.365	BLEO
chr13	86480000	88040000	16770.1	465	12419.9	750	2.178	BLEO
chr13	88040000	91760000	83252.7	3570	32585.8	4368	3.126	BLEO
chr13	91760000	92480000	2045.04	45	3674.89	130	1.608	BLEO
chr13	92480000	95080000	49342.1	1596	16451.2	2128	3.999	BLEO
chr13	95080000	96680000	13483.2	496	6195.15	790	3.466	BLEO
chr13	96680000	97640000	7066.36	120	3612.89	262	4.27	BLEO
chr13	97640000	98480000	4926.21	78	4206.09	192	2.883	BLEO
chr13	98480000	99520000	7116.95	153	5078.41	314	2.876	BLEO
chr13	99520000	101240000	16505.5	595	11195.8	918	2.275	BLEO
chr13	101240000	101760000	1351.19	10	1620.41	48	4.003	BLEO
chr13	101760000	102440000	3261.23	36	3636.07	112	2.79	BLEO
chr13	102440000	103560000	8460.48	190	7774.77	370	2.119	BLEO
chr13	103560000	104440000	5773.77	91	4738.92	214	2.865	BLEO
chr13	104440000	105200000	3996.39	55	6220.05	150	1.752	BLEO
chr13	105200000	107200000	34457.6	861	19574	1250	2.556	BLEO
chr13	107200000	107800000	1809.96	21	1753.48	78	3.834	BLEO
chr13	107800000	108880000	10311	171	4862.83	342	4.241	BLEO
chr13	108880000	109560000	2785.79	36	3140.07	112	2.76	BLEO
chr13	109560000	110800000	18010.5	253	6701.28	462	4.908	BLEO
chr13	110800000	111200000	46.364	1	370.77	10	1.25	BLEO
chr13	111200000	112120000	4329.61	105	3241.55	238	3.027	BLEO
chr13	112120000	113560000	14697.1	378	8947.2	634	2.755	BLEO
chr13	113560000	114240000	2142.01	36	1578.72	112	4.221	BLEO
chr12	1040000	1720000	3563.31	36	3494.97	112	3.172	BLEO
chr12	1720000	3160000	12418.2	378	4531.16	634	4.597	BLEO
chr12	3160000	3920000	3395.55	55	4434.12	150	2.088	BLEO
chr12	3920000	4920000	6457.91	136	7641.67	288	1.79	BLEO
chr12	4920000	6080000	13196.6	210	7178.4	400	3.502	BLEO
chr12	6080000	7960000	10456	741	6571.59	1102	2.366	BLEO
chr12	7960000	8560000	771.106	21	2270.74	78	1.261	BLEO
chr12	8560000	9440000	4740.48	91	4777.28	214	2.334	BLEO
chr12	9440000	9880000	234.101	3	1013.25	22	1.694	BLEO
chr12	9880000	10920000	8111.9	153	7425.16	314	2.242	BLEO
chr12	10920000	11680000	4569.07	55	4312.55	150	2.889	BLEO
chr12	11680000	12200000	1699.13	10	1936.82	48	4.211	BLEO
chr12	12200000	12920000	3063.28	45	3538.53	130	2.501	BLEO
chr12	12920000	14320000	11038.8	351	6732.81	598	2.793	BLEO
chr12	14320000	14840000	1292.39	10	1785.24	48	3.475	BLEO
chr12	14840000	16160000	9801.6	300	11699.1	528	1.475	BLEO
chr12	16160000	16880000	2697.49	45	4898.41	130	1.591	BLEO
chr12	16880000	18280000	17716.9	351	11918.8	598	2.533	BLEO
chr12	18280000	19880000	20578.3	496	8943.37	790	3.665	BLEO
chr12	19880000	20800000	6957.24	105	7270.86	238	2.169	BLEO
chr12	20800000	21400000	1579.81	21	2723.58	78	2.154	BLEO
chr12	21400000	22840000	14282.3	378	11019.2	634	2.174	BLEO
chr12	22840000	23680000	4168.16	78	6390.53	192	1.606	BLEO
chr12	23680000	25000000	15781.9	300	10698.9	528	2.596	BLEO
chr12	25000000	26240000	12791.5	253	8132.17	462	2.872	BLEO
chr12	26240000	27040000	5021.63	66	5482.93	170	2.359	BLEO
chr12	27040000	27880000	4299.72	78	4494.8	192	2.355	BLEO
chr12	27880000	29200000	19540.6	300	8693.74	528	3.956	BLEO
chr12	29200000	31400000	36722.3	1081	12007	1518	4.295	BLEO
chr12	31400000	32920000	15871.7	435	6634.56	710	3.905	BLEO
chr12	32920000	34840000	28281.2	780	5364	1150	7.773	BLEO
chr12	34840000	38520000	2701.41	3486	6241	4274	0.531	BLEO
chr12	38520000	39680000	11372.2	210	10851	400	1.996	BLEO
chr12	39680000	40800000	6691.03	190	6935.44	370	1.879	BLEO
chr12	40800000	41600000	3283.99	66	4687.68	170	1.804	BLEO
chr12	41600000	42440000	5251.77	78	6627.66	192	1.951	BLEO
chr12	42440000	44320000	25245.3	741	12820.4	1102	2.928	BLEO
chr12	44320000	45520000	11028.4	231	6442.72	430	3.186	BLEO
chr12	45520000	46400000	5819.64	91	4733.87	214	2.891	BLEO
chr12	46400000	48080000	22873.8	561	9074.84	874	3.927	BLEO
chr12	48080000	49240000	5683.14	210	4093.57	400	2.644	BLEO
chr12	49240000	50160000	2457.3	105	2181.09	238	2.554	BLEO
chr12	50160000	51760000	11846.4	496	5304.46	790	3.557	BLEO
chr12	51760000	52400000	2335.89	28	1878.02	94	4.176	BLEO
chr12	52400000	53400000	8483.26	136	2877.64	288	6.243	BLEO
chr12	53400000	54080000	1134.54	36	1110.42	112	3.179	BLEO
chr12	54080000	54880000	2934.43	66	2808.05	170	2.692	BLEO
chr12	54880000	56080000	10589.6	231	2979.86	430	6.615	BLEO
chr12	56080000	56560000	396.845	6	573.169	34	3.923	BLEO
chr12	56560000	58320000	8114.38	630	3040.29	962	4.075	BLEO
chr12	58320000	59560000	15549.3	253	8020.95	462	3.54	BLEO
chr12	59560000	60920000	15772.6	325	12935.7	562	2.108	BLEO
chr12	60920000	62600000	22618.2	561	13163.7	874	2.677	BLEO
chr12	62600000	63480000	3484.67	91	2873.45	214	2.852	BLEO
chr12	63480000	64040000	1067.32	15	2342.87	62	1.883	BLEO
chr12	64040000	64840000	4737.52	66	2971.6	170	4.106	BLEO
chr12	64840000	66520000	16413.8	561	8654.14	874	2.955	BLEO
chr12	66520000	67640000	5947.87	190	4268.93	370	2.713	BLEO
chr12	67640000	68600000	7421.92	120	5415.23	262	2.992	BLEO
chr12	68600000	69680000	6076.28	171	5241.27	342	2.319	BLEO
chr12	69680000	70120000	253.207	3	804.91	22	2.307	BLEO
chr12	70120000	71160000	9537.54	153	6716.09	314	2.914	BLEO
chr12	71160000	71760000	1326.13	21	2398.84	78	2.053	BLEO
chr12	71760000	73160000	9148.16	351	8692.91	598	1.793	BLEO
chr12	73160000	75000000	28410.1	703	13012.7	1054	3.273	BLEO
chr12	75000000	75720000	4089.63	45	4100.5	130	2.881	BLEO
chr12	75720000	77400000	17163.2	561	7914.21	874	3.379	BLEO
chr12	77400000	78360000	8008.17	120	5463.34	262	3.2	BLEO
chr12	78360000	79760000	19038.4	351	7538.46	598	4.303	BLEO
chr12	79760000	80680000	6709.01	105	5794.44	238	2.624	BLEO
chr12	80680000	81720000	8010.27	153	7253.62	314	2.266	BLEO
chr12	81720000	82720000	6233.33	136	5543.13	288	2.381	BLEO
chr12	82720000	84160000	13249.1	378	14238.1	634	1.561	BLEO
chr12	84160000	85480000	11834	300	12547.5	528	1.66	BLEO
chr12	85480000	86320000	4409.12	78	5948.56	192	1.825	BLEO
chr12	86320000	87320000	7128.86	136	9640.76	288	1.566	BLEO
chr12	87320000	88440000	11230.5	190	8529.95	370	2.564	BLEO
chr12	88440000	89400000	8302.15	120	5846.21	262	3.101	BLEO
chr12	89400000	89920000	1810.1	10	1809.95	48	4.8	BLEO
chr12	89920000	90640000	4279.99	45	4938.18	130	2.504	BLEO
chr12	90640000	91760000	8183.33	190	11887.2	370	1.341	BLEO
chr12	91760000	93080000	18062.9	300	9152.84	528	3.473	BLEO
chr12	93080000	93840000	4875.79	55	4023.36	150	3.305	BLEO
chr12	93840000	94520000	3830.14	36	2835.05	112	4.203	BLEO
chr12	94520000	94920000	273.986	1	555.439	10	4.933	BLEO
chr12	94920000	95400000	540.329	6	1635.27	34	1.872	BLEO
chr12	95400000	96400000	4775.91	136	5949.12	288	1.7	BLEO
chr12	96400000	98800000	31256.8	1326	14259.1	1810	2.992	BLEO
chr12	98800000	99400000	1230.06	21	1365.16	78	3.347	BLEO
chr12	99400000	100160000	3715.5	55	3802	150	2.665	BLEO
chr12	100160000	101040000	3607.91	91	4968.43	214	1.708	BLEO
chr12	101040000	101800000	3263.92	55	3717.04	150	2.395	BLEO
chr12	101800000	102280000	479.112	6	1381.1	34	1.966	BLEO
chr12	102280000	103280000	9378.19	136	4665.68	288	4.257	BLEO
chr12	103280000	104160000	4962.03	91	3517.03	214	3.318	BLEO
chr12	104160000	105520000	11928.4	325	4412.51	562	4.675	BLEO
chr12	105520000	106720000	11846	231	4609.69	430	4.784	BLEO
chr12	106720000	107360000	3482.99	28	2622.93	94	4.458	BLEO
chr12	107360000	108080000	3514.5	45	2295.28	130	4.423	BLEO
chr12	108080000	108920000	5061.81	78	2332.18	192	5.343	BLEO
chr12	108920000	109880000	4432.1	120	4360.54	262	2.219	BLEO
chr12	109880000	110360000	392.981	6	924.38	34	2.409	BLEO
chr12	110360000	110880000	793.442	10	1492.43	48	2.552	BLEO
chr12	110880000	111800000	3669.25	105	2862.72	238	2.905	BLEO
chr12	111800000	112880000	4243.93	171	2487.63	342	3.412	BLEO
chr12	112880000	113400000	795.39	10	1021.11	48	3.739	BLEO
chr12	113400000	114400000	4458.52	136	4592.79	288	2.056	BLEO
chr12	114400000	115040000	3206.41	28	2031.58	94	5.299	BLEO
chr12	115040000	116360000	18219.6	300	7229.27	528	4.436	BLEO
chr12	116360000	117640000	9941.41	276	4377.9	494	4.064	BLEO
chr12	117640000	118280000	3414.6	28	2649.47	94	4.327	BLEO
chr12	118280000	120560000	26441.5	1176	9463.81	1632	3.877	BLEO
chr12	120560000	121720000	6352.63	210	3038.4	400	3.982	BLEO
chr12	121720000	122320000	663.584	21	1428.02	78	1.726	BLEO
chr12	122320000	124120000	10179	666	4226.63	1008	3.645	BLEO
chr12	124120000	125440000	9235.56	300	3682.28	528	4.414	BLEO
chr12	125440000	127240000	22851	666	11322.3	1008	3.055	BLEO
chr12	127240000	128640000	13013.9	351	9518.85	598	2.329	BLEO
chr12	128640000	131240000	45929.5	1596	18735.2	2128	3.269	BLEO
chr12	131240000	132600000	11218.3	325	7755.38	562	2.501	BLEO
chr12	132600000	133440000	2472.66	78	1761.28	192	3.456	BLEO
chr11	840000	2200000	7559.03	325	4510.74	562	2.898	BLEO
chr11	2200000	3440000	7751.23	253	5781.13	462	2.448	BLEO
chr11	3440000	6760000	42184.9	2775	14093.8	3478	3.751	BLEO
chr11	6760000	8160000	11915.8	351	6874.71	598	2.953	BLEO
chr11	8160000	8640000	535.738	6	1250.82	34	2.427	BLEO
chr11	8640000	9560000	3716.74	105	4220.57	238	1.996	BLEO
chr11	9560000	10800000	10014.6	253	4671.51	462	3.915	BLEO
chr11	10800000	11840000	11009.2	153	4046.9	314	5.583	BLEO
chr11	11840000	13480000	13390.9	528	5519.4	832	3.823	BLEO
chr11	13480000	14560000	6078.6	171	5811.84	342	2.092	BLEO
chr11	14560000	16800000	30037.7	1128	10612	1574	3.95	BLEO
chr11	16800000	17600000	3336.61	66	3040.27	170	2.827	BLEO
chr11	17600000	18040000	293.437	3	924.026	22	2.329	BLEO
chr11	18040000	18840000	3617.16	66	3047.43	170	3.057	BLEO
chr11	18840000	20640000	15245.2	666	6859.52	1008	3.364	BLEO
chr11	20640000	22240000	20288.4	496	9717.96	790	3.325	BLEO
chr11	22240000	22840000	1670.51	21	1963.73	78	3.16	BLEO
chr11	22840000	24480000	26179.4	528	12912.6	832	3.195	BLEO
chr11	24480000	26320000	22935.8	703	15610.6	1054	2.203	BLEO
chr11	26320000	27520000	8890.17	231	6772.96	430	2.443	BLEO
chr11	27520000	28560000	8580.78	153	7988.04	314	2.205	BLEO
chr11	28560000	29440000	6495.06	91	6874.53	214	2.222	BLEO
chr11	29440000	30280000	4307.18	78	4202.4	192	2.523	BLEO
chr11	30280000	31240000	5381.61	120	6028.52	262	1.949	BLEO
chr11	31240000	32320000	8524.6	171	6353.57	342	2.683	BLEO
chr11	32320000	32840000	860.955	10	1430.17	48	2.89	BLEO
chr11	32840000	33840000	6089.07	136	4413.91	288	2.921	BLEO
chr11	33840000	35440000	13614.3	496	6474.06	790	3.349	BLEO
chr11	35440000	36800000	11394.8	325	3852.05	562	5.115	BLEO
chr11	36800000	38880000	31798.6	946	18108.5	1354	2.513	BLEO
chr11	38880000	40160000	10077.7	276	11677.5	494	1.545	BLEO
chr11	40160000	41480000	11121.9	300	13298.7	528	1.472	BLEO
chr11	41480000	43320000	23589.4	703	14363	1054	2.462	BLEO
chr11	43320000	44080000	2254.45	55	2119.55	150	2.901	BLEO
chr11	44080000	45840000	17717.6	630	6197.84	962	4.365	BLEO
chr11	45840000	48200000	15049.4	1275	3333.9	1750	6.196	BLEO
chr11	48200000	50040000	25098.1	703	10395.2	1054	3.62	BLEO
chr11	50040000	51600000	4034.23	465	3597.95	750	1.808	BLEO
chr11	51600000	56600000	22783.7	6786	26458.8	7888	1.001	BLEO
chr11	56600000	57040000	377.382	3	804.515	22	3.44	BLEO
chr11	57040000	58320000	10854	276	6490.13	494	2.993	BLEO
chr11	58320000	60520000	23316	1081	8882.93	1518	3.686	BLEO
chr11	60520000	61000000	507.78	6	960.755	34	2.995	BLEO
chr11	61000000	62120000	3395.82	190	4096.38	370	1.614	BLEO
chr11	62120000	62640000	569.978	10	870.109	48	3.144	BLEO
chr11	62640000	63960000	5649.12	300	3496.35	528	2.844	BLEO
chr11	63960000	64520000	780.027	15	977.076	62	3.3	BLEO
chr11	64520000	65360000	1189.83	78	1719.63	192	1.703	BLEO
chr11	65360000	66040000	1206.82	36	1266.49	112	2.965	BLEO
chr11	66040000	67160000	5050.28	190	2586.6	370	3.802	BLEO
chr11	67160000	68240000	3789.63	171	3771.76	342	2.009	BLEO
chr11	68240000	69480000	9365.92	253	5582.53	462	3.064	BLEO
chr11	69480000	70240000	3421.87	55	1884.33	150	4.953	BLEO
chr11	70240000	71200000	5319.43	120	3097.02	262	3.75	BLEO
chr11	71200000	72400000	7742.43	231	3204.19	430	4.498	BLEO
chr11	72400000	73040000	2582.51	28	2435.89	94	3.559	BLEO
chr11	73040000	73640000	1031.72	21	2119.55	78	1.808	BLEO
chr11	73640000	75000000	8454.11	325	5750.17	562	2.542	BLEO
chr11	75000000	76440000	10794.3	378	5324.09	634	3.401	BLEO
chr11	76440000	77800000	9110.28	325	5511.41	562	2.858	BLEO
chr11	77800000	78320000	832.906	10	1608.47	48	2.486	BLEO
chr11	78320000	79240000	5493.59	105	4876.42	238	2.554	BLEO
chr11	79240000	80080000	4795.73	78	5731.31	192	2.06	BLEO
chr11	80080000	81200000	8296	190	10067.7	370	1.605	BLEO
chr11	81200000	82360000	9090.51	210	7633.72	400	2.268	BLEO
chr11	82360000	83560000	10000.2	231	5867.94	430	3.172	BLEO
chr11	83560000	84320000	3184.16	55	4302.02	150	2.019	BLEO
chr11	84320000	85280000	7069.19	120	4761.89	262	3.241	BLEO
chr11	85280000	86040000	3382.16	55	2744.68	150	3.361	BLEO
chr11	86040000	86640000	2006.49	21	1959.02	78	3.804	BLEO
chr11	86640000	87040000	92.596	1	476.035	10	1.945	BLEO
chr11	87040000	88720000	20922.1	561	11687.7	874	2.789	BLEO
chr11	88720000	89800000	4796.67	171	7103.69	342	1.35	BLEO
chr11	89800000	92600000	46572.5	1891	14738.2	2470	4.128	BLEO
chr11	92600000	93440000	3854.7	78	4172.8	192	2.274	BLEO
chr11	93440000	94720000	9317.43	276	5207.26	494	3.203	BLEO
chr11	94720000	95520000	5314.36	66	2643.39	170	5.178	BLEO
chr11	95520000	96160000	2904.01	28	1373.77	94	7.097	BLEO
chr11	96160000	98880000	50431.1	1770	18536.5	2330	3.581	BLEO
chr11	98880000	99680000	4271.53	66	5252.73	170	2.095	BLEO
chr11	99680000	101280000	14038.3	496	12005	790	1.863	BLEO
chr11	101280000	102960000	12120.4	561	6984.09	874	2.704	BLEO
chr11	102960000	103520000	1458.89	15	2398.02	62	2.515	BLEO
chr11	103520000	104080000	1545.59	15	2887.84	62	2.212	BLEO
chr11	104080000	105960000	29590.3	741	14097.8	1102	3.121	BLEO
chr11	105960000	107400000	13858.9	378	8908.51	634	2.609	BLEO
chr11	107400000	107880000	409.538	6	1102.64	34	2.105	BLEO
chr11	107880000	108560000	2531.01	36	2943.34	112	2.675	BLEO
chr11	108560000	109800000	14483.2	253	7922.52	462	3.338	BLEO
chr11	109800000	111320000	17670	435	8491.42	710	3.396	BLEO
chr11	111320000	112080000	1810.64	55	2294.26	150	2.152	BLEO
chr11	112080000	113160000	8800.29	171	4927.65	342	3.572	BLEO
chr11	113160000	113720000	1270.04	15	1628.93	62	3.223	BLEO
chr11	113720000	116600000	44017.8	2016	12055.4	2614	4.734	BLEO
chr11	116600000	117240000	1479.97	28	1169.51	94	4.248	BLEO
chr11	117240000	118440000	6023.83	231	3292.5	430	3.406	BLEO
chr11	118440000	118920000	452.828	6	813.887	34	3.153	BLEO
chr11	118920000	120200000	8530.76	276	3230.46	494	4.727	BLEO
chr11	120200000	121080000	4364.83	91	3758.51	214	2.731	BLEO
chr11	121080000	122440000	12795	325	7045.15	562	3.141	BLEO
chr11	122440000	122920000	624.677	6	1292.92	34	2.738	BLEO
chr11	122920000	123600000	1086.48	36	2626.05	112	1.287	BLEO
chr11	123600000	124480000	5058.21	91	4184.47	214	2.843	BLEO
chr11	124480000	126120000	11388.6	528	6746.09	832	2.66	BLEO
chr11	126120000	126960000	3754.64	78	3538.2	192	2.612	BLEO
chr11	126960000	127880000	5130.18	105	4949.33	238	2.349	BLEO
chr11	127880000	128840000	7208.8	120	3569.55	262	4.409	BLEO
chr11	128840000	129720000	4374.66	91	3327.9	214	3.091	BLEO
chr11	129720000	130800000	6485.81	171	4143.73	342	3.13	BLEO
chr11	130800000	131560000	3228.17	55	2390.8	150	3.682	BLEO
chr11	131560000	132200000	2191.29	28	2454.65	94	2.997	BLEO
chr11	132200000	132960000	3695.99	55	4246.02	150	2.374	BLEO
chr11	132960000	133760000	4916.55	66	3550.57	170	3.567	BLEO
chr10	1160000	3200000	25787.4	903	3373.83	1302	11.021	BLEO
chr10	3200000	3840000	3057.49	28	2680.28	94	3.83	BLEO
chr10	3840000	4840000	9727.4	136	7425.15	288	2.774	BLEO
chr10	4840000	5960000	7066.19	190	4870.58	370	2.825	BLEO
chr10	5960000	7520000	15125.2	465	8051.98	750	3.03	BLEO
chr10	7520000	9360000	24427.5	703	8938.31	1054	4.097	BLEO
chr10	9360000	12240000	46939.7	2016	12670.7	2614	4.803	BLEO
chr10	12240000	13200000	7784.84	120	4234.83	262	4.014	BLEO
chr10	13200000	15920000	27262.8	1770	6442.36	2330	5.571	BLEO
chr10	15920000	16840000	5383.69	105	3115.09	238	3.917	BLEO
chr10	16840000	18200000	6037.21	325	10507.4	562	0.994	BLEO
chr10	18200000	20120000	19279.7	780	12900.3	1150	2.203	BLEO
chr10	20120000	21160000	7418.55	153	7413.69	314	2.054	BLEO
chr10	21160000	22280000	6477.25	190	6775.54	370	1.862	BLEO
chr10	22280000	23400000	10473.8	190	7107.55	370	2.87	BLEO
chr10	23400000	24840000	13883.4	378	6055.02	634	3.846	BLEO
chr10	24840000	25520000	3011.06	36	1867.05	112	5.017	BLEO
chr10	25520000	26960000	12638.8	378	6855	634	3.092	BLEO
chr10	26960000	27640000	1724.29	36	2963.99	112	1.81	BLEO
chr10	27640000	28880000	13213.4	253	5727.82	462	4.213	BLEO
chr10	28880000	29760000	8250.23	91	3807.76	214	5.095	BLEO
chr10	29760000	30920000	6981.68	210	4238.52	400	3.138	BLEO
chr10	30920000	32640000	23435.4	595	7390.91	918	4.892	BLEO
chr10	32640000	33200000	1209.9	15	2377.39	62	2.104	BLEO
chr10	33200000	34920000	22383.2	595	10609.2	918	3.255	BLEO
chr10	34920000	35360000	324.734	3	954.434	22	2.495	BLEO
chr10	35360000	37200000	26800.9	703	8683.28	1054	4.628	BLEO
chr10	37200000	39080000	21431.5	741	4367.94	1102	7.297	BLEO
chr10	39080000	43280000	2815.14	4656	4911.66	5568	0.685	BLEO
chr10	43280000	44000000	2042.08	45	2765.54	130	2.133	BLEO
chr10	44000000	45480000	18443.1	406	8231.72	672	3.708	BLEO
chr10	45480000	46320000	2437.74	78	1806.21	192	3.322	BLEO
chr10	46320000	46920000	0	21	0	78	0	BLEO
chr10	46920000	48200000	5298.56	276	2502.69	494	3.789	BLEO
chr10	48200000	48680000	0	6	8.54	34	0	BLEO
chr10	48680000	49280000	0	21	0	78	0	BLEO
chr10	49280000	51120000	17798.4	703	928.612	1054	28.736	BLEO
chr10	51120000	51840000	803.322	45	1133.15	130	2.048	BLEO
chr10	51840000	52520000	883.184	36	2224.59	112	1.235	BLEO
chr10	52520000	54560000	29866.8	903	7746.97	1302	5.559	BLEO
chr10	54560000	59920000	155258	7875	28555.3	9062	6.257	BLEO
chr10	59920000	60600000	1850.05	36	2706.37	112	2.127	BLEO
chr10	60600000	61840000	9580.18	253	9188.77	462	1.904	BLEO
chr10	61840000	62520000	2325.18	36	3340.39	112	2.166	BLEO
chr10	62520000	64040000	15906.8	435	9733.48	710	2.667	BLEO
chr10	64040000	64920000	5504.41	91	3657.64	214	3.539	BLEO
chr10	64920000	65600000	3049.71	36	2056.12	112	4.615	BLEO
chr10	65600000	69520000	88284.4	4005	9415.6	4850	11.355	BLEO
chr10	69520000	70120000	1478.05	21	1340.42	78	4.096	BLEO
chr10	70120000	70720000	1563.98	21	2159.66	78	2.69	BLEO
chr10	70720000	71160000	266.239	3	795.806	22	2.453	BLEO
chr10	71160000	71880000	1809.66	45	2812.53	130	1.859	BLEO
chr10	71880000	73600000	13123	595	6665.38	918	3.038	BLEO
chr10	73600000	75000000	10680.9	351	4310.5	598	4.222	BLEO
chr10	75000000	75560000	615.942	15	1643.05	62	1.549	BLEO
chr10	75560000	77000000	15628.5	378	3895.73	634	6.729	BLEO
chr10	77000000	77800000	4298.03	66	4052.7	170	2.732	BLEO
chr10	77800000	78880000	8552.58	171	7503.14	342	2.28	BLEO
chr10	78880000	79800000	4516.16	105	2697.88	238	3.794	BLEO
chr10	79800000	81120000	13558.7	300	4039.73	528	5.907	BLEO
chr10	81120000	82040000	5720.76	105	3129	238	4.144	BLEO
chr10	82040000	85880000	72073.3	3828	18398.1	4654	4.763	BLEO
chr10	85880000	86360000	338.489	6	880.676	34	2.178	BLEO
chr10	86360000	88160000	19440.4	666	7825.97	1008	3.76	BLEO
chr10	88160000	88920000	2055.97	55	2447.42	150	2.291	BLEO
chr10	88920000	91000000	21357.8	946	8040.09	1354	3.802	BLEO
chr10	91000000	92640000	16455.2	528	8267.17	832	3.136	BLEO
chr10	92640000	93720000	7215.88	171	5066.25	342	2.849	BLEO
chr10	93720000	94240000	1073.51	10	1872.93	48	2.751	BLEO
chr10	94240000	94640000	134.878	1	549.186	10	2.456	BLEO
chr10	94640000	95280000	1902.3	28	2901.79	94	2.201	BLEO
chr10	95280000	96360000	7765.9	171	3542.15	342	4.385	BLEO
chr10	96360000	97400000	4999.92	153	4590.18	314	2.235	BLEO
chr10	97400000	98120000	1985.71	45	2742.53	130	2.092	BLEO
chr10	98120000	99520000	7288.44	351	4100.21	598	3.028	BLEO
chr10	99520000	101120000	16213.1	496	5659.63	790	4.563	BLEO
chr10	101120000	102040000	3539.69	105	3004.65	238	2.67	BLEO
chr10	102040000	102800000	2675.34	55	2253	150	3.239	BLEO
chr10	102800000	103880000	6003.23	171	2842.92	342	4.223	BLEO
chr10	103880000	104440000	764.338	15	1067.78	62	2.959	BLEO
chr10	104440000	105360000	4218.98	105	2390.29	238	4.001	BLEO
chr10	105360000	106040000	1203.15	36	1777.24	112	2.106	BLEO
chr10	106040000	107520000	11795.3	406	9485.29	672	2.058	BLEO
chr10	107520000	108280000	2287.25	55	4349.57	150	1.434	BLEO
chr10	108280000	110360000	28346.9	946	20002.5	1354	2.028	BLEO
chr10	110360000	111600000	11640.3	253	7456.86	462	2.851	BLEO
chr10	111600000	112360000	1808.73	55	2610.6	150	1.89	BLEO
chr10	112360000	112800000	204.657	3	846.928	22	1.772	BLEO
chr10	112800000	113880000	7515.47	171	5114.23	342	2.939	BLEO
chr10	113880000	115400000	13761.4	435	5798.02	710	3.874	BLEO
chr10	115400000	115920000	910.912	10	1568.44	48	2.788	BLEO
chr10	115920000	116920000	4860.79	136	4102.07	288	2.509	BLEO
chr10	116920000	118280000	14284.8	325	6931.15	562	3.564	BLEO
chr10	118280000	118960000	2520.3	36	2468.86	112	3.176	BLEO
chr10	118960000	120320000	13231.3	325	7003.03	562	3.267	BLEO
chr10	120320000	120800000	426.41	6	1024.74	34	2.358	BLEO
chr10	120800000	121720000	2966.35	105	2601.91	238	2.584	BLEO
chr10	121720000	122600000	4490.37	91	3891.34	214	2.714	BLEO
chr10	122600000	123680000	8160.33	171	5050.62	342	3.231	BLEO
chr10	123680000	124360000	1443.02	36	2615.31	112	1.717	BLEO
chr10	124360000	126160000	16659.7	666	7914.59	1008	3.186	BLEO
chr10	126160000	126680000	548.785	10	1138.08	48	2.315	BLEO
chr10	126680000	127440000	2912.09	55	2080.99	150	3.816	BLEO
chr10	127440000	128440000	7691.32	136	3428.57	288	4.751	BLEO
chr10	128440000	129240000	2014.48	66	3446.76	170	1.505	BLEO
chr10	129240000	130000000	2166.39	55	3593	150	1.644	BLEO
chr10	130000000	132000000	25002.4	861	13477.7	1250	2.693	BLEO
chr10	132000000	133720000	21538.3	595	9184.74	918	3.618	BLEO
chr17	960000	1560000	808.938	21	1038.11	78	2.894	BLEO
chr17	1560000	2280000	1498.09	45	2008.19	130	2.155	BLEO
chr17	2280000	3560000	6924.41	276	3019.88	494	4.104	BLEO
chr17	3560000	4320000	1535.2	55	1923.28	150	2.177	BLEO
chr17	4320000	4960000	844.96	28	1695.75	94	1.673	BLEO
chr17	4960000	7080000	20321.5	990	4114.72	1408	7.024	BLEO
chr17	7080000	8720000	6352.26	528	5246.03	832	1.908	BLEO
chr17	8720000	9520000	4276.83	66	3780.57	170	2.914	BLEO
chr17	9520000	10560000	5790.23	153	4402.17	314	2.699	BLEO
chr17	10560000	11920000	15242.8	325	6668.32	562	3.953	BLEO
chr17	11920000	12920000	8915.7	136	3478.52	288	5.428	BLEO
chr17	12920000	14200000	12839.3	276	7767.72	494	2.958	BLEO
chr17	14200000	15120000	6910.21	105	5759.52	238	2.72	BLEO
chr17	15120000	16440000	5732.1	300	4243.05	528	2.378	BLEO
chr17	16440000	18120000	6891.79	561	4705.72	874	2.282	BLEO
chr17	18120000	18920000	1604.76	66	1450.24	170	2.85	BLEO
chr17	18920000	19880000	2541.03	120	3437.59	262	1.614	BLEO
chr17	19880000	20920000	5553.76	153	4130.3	314	2.76	BLEO
chr17	20920000	21520000	945.5	21	934.065	78	3.76	BLEO
chr17	21520000	22240000	1723.52	45	811.987	130	6.132	BLEO
chr17	22240000	26000000	1845.51	3655	4319.65	4462	0.522	BLEO
chr17	26000000	26920000	4072.23	105	2171.45	238	4.251	BLEO
chr17	26920000	28440000	6693.69	435	4319.96	710	2.529	BLEO
chr17	28440000	29120000	1868.08	36	2630.32	112	2.21	BLEO
chr17	29120000	29720000	1441.42	21	1871.22	78	2.861	BLEO
chr17	29720000	30720000	3401.97	136	3066.68	288	2.349	BLEO
chr17	30720000	32040000	9833.02	300	6339.8	528	2.73	BLEO
chr17	32040000	34840000	28881.3	1891	13758.2	2470	2.742	BLEO
chr17	34840000	35720000	4652.97	91	2164.83	214	5.055	BLEO
chr17	35720000	36480000	1991.88	55	2395.43	150	2.268	BLEO
chr17	36480000	38160000	6157.28	561	3201.78	874	2.996	BLEO
chr17	38160000	39840000	17852.9	561	4247.88	874	6.548	BLEO
chr17	39840000	40720000	2291.57	91	2185.42	214	2.466	BLEO
chr17	40720000	41400000	926.035	36	1421.22	112	2.027	BLEO
chr17	41400000	41840000	117.889	3	400.157	22	2.16	BLEO
chr17	41840000	43400000	5461.02	465	1494.64	750	5.893	BLEO
chr17	43400000	45880000	7171.95	1431	2504.07	1934	3.871	BLEO
chr17	45880000	46960000	6876.67	171	3180.61	342	4.324	BLEO
chr17	46960000	47480000	418.883	10	1277.91	48	1.573	BLEO
chr17	47480000	48560000	3900.24	171	3130.14	342	2.492	BLEO
chr17	48560000	49360000	1813.08	66	1684.69	170	2.772	BLEO
chr17	49360000	53000000	89793.7	3403	12757.3	4182	8.65	BLEO
chr17	53000000	53880000	3301.8	91	3895.75	214	1.993	BLEO
chr17	53880000	55080000	9834.57	231	6517.78	430	2.809	BLEO
chr17	55080000	56560000	13742.6	406	5323.15	672	4.273	BLEO
chr17	56560000	57280000	2745.53	45	3411.12	130	2.325	BLEO
chr17	57280000	58160000	3076.33	91	3230.1	214	2.24	BLEO
chr17	58160000	58760000	1344.03	21	1956.66	78	2.551	BLEO
chr17	58760000	59480000	3254.97	45	3882.97	130	2.422	BLEO
chr17	59480000	60480000	5673.93	136	3722.12	288	3.228	BLEO
chr17	60480000	61920000	9633.01	378	3132.63	634	5.158	BLEO
chr17	61920000	62440000	531.001	10	686.516	48	3.713	BLEO
chr17	62440000	64200000	14407.9	630	6880.13	962	3.198	BLEO
chr17	64200000	64720000	1330.19	10	1617.22	48	3.948	BLEO
chr17	64720000	65800000	4045.3	171	4025.97	342	2.01	BLEO
chr17	65800000	66480000	1377.89	36	2609.26	112	1.643	BLEO
chr17	66480000	67320000	4749.06	78	4491.43	192	2.603	BLEO
chr17	67320000	68640000	16147.6	300	8409	528	3.38	BLEO
chr17	68640000	70560000	27786.8	780	11490.9	1150	3.565	BLEO
chr17	70560000	71400000	4091.37	78	2804.75	192	3.591	BLEO
chr17	71400000	72720000	11178.6	300	5028.66	528	3.912	BLEO
chr17	72720000	73760000	2548.09	153	1881.6	314	2.779	BLEO
chr17	73760000	74720000	2065.87	120	1932.82	262	2.334	BLEO
chr17	74720000	76080000	8101.85	325	4204.66	562	3.332	BLEO
chr17	76080000	77000000	2463.36	105	2421.63	238	2.306	BLEO
chr17	77000000	77680000	1375.58	36	1554.78	112	2.753	BLEO
chr17	77680000	78360000	664.021	36	882.089	112	2.342	BLEO
chr17	78360000	79640000	5428.18	276	3144.96	494	3.089	BLEO
chr16	720000	1360000	1317.46	28	1355.03	94	3.264	BLEO
chr16	1360000	2000000	760.614	28	1482.73	94	1.722	BLEO
chr16	2000000	2720000	864.413	45	1676.33	130	1.49	BLEO
chr16	2720000	3560000	938.45	78	1578.48	192	1.463	BLEO
chr16	3560000	4480000	3744.73	105	2227.2	238	3.811	BLEO
chr16	4480000	5160000	907.791	36	754.66	112	3.742	BLEO
chr16	5160000	6720000	15212.6	465	8026.45	750	3.057	BLEO
chr16	6720000	8600000	23483.2	741	11745.2	1102	2.973	BLEO
chr16	8600000	11040000	26561	1378	10531	1872	3.426	BLEO
chr16	11040000	12160000	4549.43	190	3454.03	370	2.565	BLEO
chr16	12160000	13960000	15994.5	666	5127.7	1008	4.721	BLEO
chr16	13960000	14800000	3657.84	78	1585.95	192	5.677	BLEO
chr16	14800000	16320000	8208.61	435	1813.93	710	7.386	BLEO
chr16	16320000	18640000	21318.6	1225	5625.32	1690	5.228	BLEO
chr16	18640000	19560000	2572.41	105	2117.34	238	2.754	BLEO
chr16	19560000	20720000	6266.25	210	4858.23	400	2.457	BLEO
chr16	20720000	21400000	1637.96	36	2137.41	112	2.384	BLEO
chr16	21400000	22600000	5945.47	231	5746.55	430	1.926	BLEO
chr16	22600000	23680000	4252.65	171	3329.96	342	2.554	BLEO
chr16	23680000	24520000	4575.04	78	2385.49	192	4.721	BLEO
chr16	24520000	25280000	1943.71	55	1425.41	150	3.719	BLEO
chr16	25280000	27520000	28767.9	1128	8053.58	1574	4.984	BLEO
chr16	27520000	28280000	2616.86	55	1540.57	150	4.633	BLEO
chr16	28280000	29560000	2839.58	276	4778.71	494	1.064	BLEO
chr16	29560000	30080000	522.228	10	623.288	48	4.022	BLEO
chr16	30080000	30720000	970.051	28	1165.23	94	2.795	BLEO
chr16	30720000	32040000	6124.15	300	2585.91	528	4.168	BLEO
chr16	32040000	32720000	264.116	36	1979.18	112	0.415	BLEO
chr16	32720000	33320000	172.091	21	438.762	78	1.457	BLEO
chr16	33320000	34040000	914.175	45	254.264	130	10.387	BLEO
chr16	34040000	35280000	8640.69	253	1598.94	462	9.868	BLEO
chr16	35280000	48680000	24753.2	53301	10868.8	56398	2.41	BLEO
chr16	48680000	49440000	4978.76	55	2910.86	150	4.665	BLEO
chr16	49440000	50000000	1058.04	15	1440.13	62	3.037	BLEO
chr16	50000000	50880000	4015.81	91	4306.54	214	2.193	BLEO
chr16	50880000	52080000	10927.3	231	5371.79	430	3.787	BLEO
chr16	52080000	53040000	6774.2	120	3843.59	262	3.848	BLEO
chr16	53040000	53560000	469.737	10	1336.98	48	1.686	BLEO
chr16	53560000	56360000	37656.4	1891	12090.4	2470	4.068	BLEO
chr16	56360000	56880000	325.719	10	1038.71	48	1.505	BLEO
chr16	56880000	57520000	765.938	28	1546.69	94	1.662	BLEO
chr16	57520000	58800000	5671.52	276	3032.78	494	3.347	BLEO
chr16	58800000	62360000	71765.9	3240	27061.1	4000	3.274	BLEO
chr16	62360000	63360000	5813.38	136	8202.17	288	1.501	BLEO
chr16	63360000	64000000	1819.57	28	3367.92	94	1.814	BLEO
chr16	64000000	65160000	10254.6	210	8720.87	400	2.24	BLEO
chr16	65160000	66400000	11042.2	253	5605.83	462	3.597	BLEO
chr16	66400000	67520000	2634.99	190	2213.72	370	2.318	BLEO
chr16	67520000	68400000	1900.81	91	1664.53	214	2.685	BLEO
chr16	68400000	69360000	4024.15	120	2420.68	262	3.63	BLEO
chr16	69360000	70320000	2339.06	120	2549.86	262	2.003	BLEO
chr16	70320000	70840000	297.624	10	844.59	48	1.691	BLEO
chr16	70840000	71680000	4026.64	78	2463.72	192	4.023	BLEO
chr16	71680000	73280000	10288.2	496	10158.2	790	1.613	BLEO
chr16	73280000	74320000	6820.41	153	4045.73	314	3.46	BLEO
chr16	74320000	75800000	5685.31	406	2084.4	672	4.515	BLEO
chr16	75800000	77240000	17678.5	378	6226.88	634	4.762	BLEO
chr16	77240000	78120000	4066.97	91	3750.78	214	2.55	BLEO
chr16	78120000	81000000	42189.5	2016	13629.3	2614	4.014	BLEO
chr16	81000000	81880000	3588.84	91	2670.72	214	3.16	BLEO
chr16	81880000	83960000	23465.7	946	5941.24	1354	5.653	BLEO
chr16	83960000	84520000	601.914	15	1106.45	62	2.249	BLEO
chr16	84520000	85120000	645.928	21	1139.92	78	2.105	BLEO
chr16	85120000	85800000	1731.72	36	1360.06	112	3.961	BLEO
chr16	85800000	86560000	3302.04	55	1926.89	150	4.674	BLEO
chr16	86560000	87960000	8755.47	351	4545.98	598	3.281	BLEO
chr16	87960000	88680000	3259.66	45	2040.25	130	4.616	BLEO
chr15	22600000	23600000	1085.33	136	3632.97	288	0.633	BLEO
chr15	23600000	25080000	15375	406	7049.48	672	3.61	BLEO
chr15	25080000	27120000	24042.3	903	17845.6	1302	1.943	BLEO
chr15	27120000	28360000	11476.4	253	7226.27	462	2.9	BLEO
chr15	28360000	30400000	14521.9	903	5232.7	1302	4.001	BLEO
chr15	30400000	32440000	14872.2	903	5035.14	1302	4.259	BLEO
chr15	32440000	33440000	1491.04	136	1893.67	288	1.667	BLEO
chr15	33440000	34320000	5329.29	91	2728.28	214	4.594	BLEO
chr15	34320000	35280000	4310.71	120	4293.35	262	2.192	BLEO
chr15	35280000	37440000	38259.8	1035	15027	1462	3.596	BLEO
chr15	37440000	38200000	3901.02	55	3375.09	150	3.152	BLEO
chr15	38200000	39000000	4138.34	66	3731.49	170	2.857	BLEO
chr15	39000000	40720000	16571.1	595	8066.87	918	3.169	BLEO
chr15	40720000	41720000	4324.17	136	3821.38	288	2.396	BLEO
chr15	41720000	42280000	775.383	15	1772.68	62	1.808	BLEO
chr15	42280000	42800000	528.14	10	1483.58	48	1.709	BLEO
chr15	42800000	44080000	5954.52	276	4759.77	494	2.239	BLEO
chr15	44080000	44840000	3824.1	55	2295.15	150	4.544	BLEO
chr15	44840000	46000000	5157.53	210	3756.61	400	2.615	BLEO
chr15	46000000	47480000	19424.7	406	6660.6	672	4.827	BLEO
chr15	47480000	48640000	12483.7	210	6135.45	400	3.876	BLEO
chr15	48640000	50640000	25669.7	861	8569.73	1250	4.349	BLEO
chr15	50640000	51240000	1479.51	21	2529.66	78	2.172	BLEO
chr15	51240000	51800000	853.356	15	1934.56	62	1.823	BLEO
chr15	51800000	53040000	6881.84	253	3620.76	462	3.471	BLEO
chr15	53040000	55440000	43147.4	1326	8562	1810	6.879	BLEO
chr15	55440000	56760000	8049.12	300	5143.3	528	2.754	BLEO
chr15	56760000	57840000	8103.53	171	5683	342	2.852	BLEO
chr15	57840000	58480000	1855.82	28	2101.67	94	2.964	BLEO
chr15	58480000	59200000	4594.01	45	2374.55	130	5.589	BLEO
chr15	59200000	59960000	3852.3	55	2454.06	150	4.281	BLEO
chr15	59960000	60640000	4116.06	36	2224.56	112	5.756	BLEO
chr15	60640000	61440000	4428.99	66	3337.64	170	3.418	BLEO
chr15	61440000	62160000	3359.93	45	3534.75	130	2.746	BLEO
chr15	62160000	63400000	8025.46	253	5500.69	462	2.664	BLEO
chr15	63400000	64440000	6087.76	153	4388.9	314	2.847	BLEO
chr15	64440000	65600000	4581.32	210	3060.8	400	2.851	BLEO
chr15	65600000	66800000	6816.08	231	3833.85	430	3.309	BLEO
chr15	66800000	68520000	13573.1	595	6339.36	918	3.303	BLEO
chr15	68520000	69240000	2952.47	45	2842.16	130	3.001	BLEO
chr15	69240000	69760000	938.915	10	1391.05	48	3.24	BLEO
chr15	69760000	70920000	14926.1	210	4592.87	400	6.19	BLEO
chr15	70920000	72480000	15867.1	465	4736.76	750	5.403	BLEO
chr15	72480000	74240000	14888.7	630	5040.58	962	4.51	BLEO
chr15	74240000	75640000	7582.31	351	5087.61	598	2.539	BLEO
chr15	75640000	76000000	0	0	0	0	0	BLEO
chr15	76000000	77240000	9596.92	253	5273.57	462	3.323	BLEO
chr15	77240000	78200000	5688.58	120	4014.6	262	3.094	BLEO
chr15	78200000	79560000	7772.09	325	4758.56	562	2.824	BLEO
chr15	79560000	80680000	9428.39	190	5309.27	370	3.458	BLEO
chr15	80680000	81720000	4812.29	153	5116.63	314	1.93	BLEO
chr15	81720000	82600000	4990.06	91	3631.59	214	3.231	BLEO
chr15	82600000	83880000	1636.46	276	4520.3	494	0.648	BLEO
chr15	83880000	84960000	6483.14	171	3565.05	342	3.637	BLEO
chr15	84960000	85760000	2432.24	66	2219.46	170	2.823	BLEO
chr15	85760000	86400000	1344.51	28	1427.42	94	3.162	BLEO
chr15	86400000	89000000	48901.3	1596	9689.15	2128	6.729	BLEO
chr15	89000000	89880000	2427.42	91	2755	214	2.072	BLEO
chr15	89880000	90800000	2971.81	105	2567.8	238	2.623	BLEO
chr15	90800000	91480000	1877.36	36	1909.48	112	3.059	BLEO
chr15	91480000	92640000	8637.95	210	6670.19	400	2.467	BLEO
chr15	92640000	93640000	4545.57	136	6345.02	288	1.517	BLEO
chr15	93640000	94680000	7629.07	153	4415.2	314	3.546	BLEO
chr15	94680000	95040000	0	0	0	0	0	BLEO
chr15	95040000	97000000	27793.2	820	15658.5	1200	2.598	BLEO
chr15	97000000	98960000	25535.6	820	10444	1200	3.578	BLEO
chr15	98960000	99760000	4292.08	66	2273.23	170	4.863	BLEO
chr15	99760000	100400000	2853.48	28	2075.97	94	4.614	BLEO
chr15	100400000	101120000	3454.52	45	2736.81	130	3.646	BLEO
chr15	101120000	101800000	1518.69	36	2021.08	112	2.338	BLEO
chr14	20720000	22040000	7027.71	300	6838.98	528	1.809	BLEO
chr14	22040000	24920000	25527.6	2016	12639.9	2614	2.619	BLEO
chr14	24920000	25880000	7180.99	120	3475.95	262	4.511	BLEO
chr14	25880000	27520000	18525.8	528	15510.4	832	1.882	BLEO
chr14	27520000	29160000	22958.9	528	11095.1	832	3.261	BLEO
chr14	29160000	30000000	6177.34	78	4733.21	192	3.213	BLEO
chr14	30000000	31000000	8117.21	136	7274.76	288	2.363	BLEO
chr14	31000000	33040000	25468.6	903	9585.14	1302	3.831	BLEO
chr14	33040000	35000000	26987	820	6925.58	1200	5.703	BLEO
chr14	35000000	35560000	1396.6	15	1638.23	62	3.524	BLEO
chr14	35560000	36320000	2857.38	55	3588.43	150	2.172	BLEO
chr14	36320000	37000000	3201.35	36	3633.28	112	2.741	BLEO
chr14	37000000	37680000	3023.23	36	3471.8	112	2.709	BLEO
chr14	37680000	38360000	2776.55	36	3253.21	112	2.655	BLEO
chr14	38360000	39480000	9890.43	190	7736.19	370	2.49	BLEO
chr14	39480000	39920000	168.203	3	535.115	22	2.305	BLEO
chr14	39920000	42160000	37607.7	1128	19222.8	1574	2.73	BLEO
chr14	42160000	45320000	66215.8	2485	36954.7	3150	2.271	BLEO
chr14	45320000	45880000	653.253	15	1174.88	62	2.298	BLEO
chr14	45880000	48320000	41486.5	1378	17191.3	1872	3.278	BLEO
chr14	48320000	50080000	24373.3	630	10775.7	962	3.454	BLEO
chr14	50080000	51360000	9695.62	276	4348.21	494	3.991	BLEO
chr14	51360000	52480000	9304.73	190	6240.72	370	2.903	BLEO
chr14	52480000	53760000	10967.2	276	8202.33	494	2.393	BLEO
chr14	53760000	54880000	14462.4	190	7951.31	370	3.542	BLEO
chr14	54880000	55480000	1541.18	21	2103.08	78	2.722	BLEO
chr14	55480000	56960000	17210	406	7298.27	672	3.903	BLEO
chr14	56960000	57920000	7768.01	120	6386.66	262	2.656	BLEO
chr14	57920000	58680000	3457.62	55	2925.39	150	3.223	BLEO
chr14	58680000	60000000	11676.2	300	5944.07	528	3.457	BLEO
chr14	60000000	61040000	6966.74	153	5397.75	314	2.649	BLEO
chr14	61040000	61760000	4452.97	45	3070.91	130	4.189	BLEO
chr14	61760000	62600000	3662.85	78	2845.59	192	3.169	BLEO
chr14	62600000	63800000	14053.3	231	4899.76	430	5.339	BLEO
chr14	63800000	64800000	6757.68	136	5313.97	288	2.693	BLEO
chr14	64800000	65480000	1564.15	36	2016.62	112	2.413	BLEO
chr14	65480000	66800000	11912.8	300	6156.93	528	3.405	BLEO
chr14	66800000	68240000	11734.7	378	5274.27	634	3.732	BLEO
chr14	68240000	69320000	13788.6	171	4589.01	342	6.009	BLEO
chr14	69320000	70000000	1033.85	36	1908.31	112	1.685	BLEO
chr14	70000000	71480000	12034.8	406	5106.77	672	3.901	BLEO
chr14	71480000	72920000	13976.8	378	6865.68	634	3.414	BLEO
chr14	72920000	73440000	1721.01	10	1224.48	48	6.746	BLEO
chr14	73440000	74760000	7576.09	300	3584	528	3.72	BLEO
chr14	74760000	75360000	1124.91	21	2029.73	78	2.059	BLEO
chr14	75360000	76040000	2030.94	36	2685.54	112	2.353	BLEO
chr14	76040000	76480000	273.439	3	1032.83	22	1.941	BLEO
chr14	76480000	77200000	2777	45	3226.9	130	2.486	BLEO
chr14	77200000	77800000	1158.49	21	1974.53	78	2.179	BLEO
chr14	77800000	79320000	12295.6	435	6247.67	710	3.212	BLEO
chr14	79320000	80280000	8461.55	120	7388.33	262	2.5	BLEO
chr14	80280000	82000000	19258.8	595	11216.9	918	2.649	BLEO
chr14	82000000	83320000	13393	300	9333	528	2.526	BLEO
chr14	83320000	86520000	66309.8	2556	35089.4	3230	2.388	BLEO
chr14	86520000	87400000	5812.43	91	7422.52	214	1.842	BLEO
chr14	87400000	88400000	6658.53	136	6957.57	288	2.027	BLEO
chr14	88400000	89040000	1926.18	28	3020.55	94	2.141	BLEO
chr14	89040000	90720000	19843.8	561	7427.05	874	4.163	BLEO
chr14	90720000	91760000	6216.59	153	5022.66	314	2.54	BLEO
chr14	91760000	92520000	3389.32	55	3060.38	150	3.02	BLEO
chr14	92520000	93280000	3674.97	55	3305.39	150	3.032	BLEO
chr14	93280000	94400000	5875.87	190	4646.89	370	2.462	BLEO
chr14	94400000	95000000	1041.78	21	2243.76	78	1.725	BLEO
chr14	95000000	95880000	5824.19	91	5165.42	214	2.652	BLEO
chr14	95880000	97000000	6628.72	190	7786.38	370	1.658	BLEO
chr14	97000000	99880000	53318.6	2016	10123.5	2614	6.829	BLEO
chr14	99880000	100840000	3313.07	120	2466.72	262	2.932	BLEO
chr14	100840000	102160000	12165.8	300	4813.33	528	4.448	BLEO
chr14	102160000	103440000	5314.21	276	3451.31	494	2.756	BLEO
chr14	103440000	104000000	767.702	15	1215.13	62	2.611	BLEO
chr14	104000000	105200000	7949.6	231	2949.74	430	5.017	BLEO
chr14	105200000	106000000	2049.54	66	1303.85	170	4.049	BLEO
chr19	1280000	1840000	400.327	15	568.439	62	2.911	BLEO
chr19	1840000	2800000	2138.91	120	1732.07	262	2.696	BLEO
chr19	2800000	3640000	1180.34	78	2309.12	192	1.258	BLEO
chr19	3640000	4680000	1755.91	153	1847.91	314	1.95	BLEO
chr19	4680000	5680000	2804.41	136	1552.38	288	3.826	BLEO
chr19	5680000	7080000	6167.33	351	3160.38	598	3.325	BLEO
chr19	7080000	8760000	7520.95	561	5229.48	874	2.241	BLEO
chr19	8760000	9240000	520.188	6	935.329	34	3.152	BLEO
chr19	9240000	10000000	2798.72	55	2297.05	150	3.323	BLEO
chr19	10000000	11000000	1599.79	136	1373.68	288	2.466	BLEO
chr19	11000000	13040000	13301.3	903	2088.35	1302	9.184	BLEO
chr19	13040000	13880000	2775.71	78	1938.43	192	3.525	BLEO
chr19	13880000	14640000	1479.92	55	1854.64	150	2.176	BLEO
chr19	14640000	16640000	14818.2	861	3479.89	1250	6.182	BLEO
chr19	16640000	17440000	1877.13	66	1538.44	170	3.143	BLEO
chr19	17440000	18560000	2772.67	190	2460.07	370	2.195	BLEO
chr19	18560000	19640000	1698.47	171	1988.36	342	1.708	BLEO
chr19	19640000	22120000	30791.8	1431	13946.9	1934	2.984	BLEO
chr19	22120000	24600000	33402.6	1431	10287.8	1934	4.388	BLEO
chr19	24600000	29320000	15523.1	5995	10769.7	7030	1.69	BLEO
chr19	29320000	30080000	2441.82	55	3771.17	150	1.766	BLEO
chr19	30080000	31160000	5861.63	171	5046.99	342	2.323	BLEO
chr19	31160000	33120000	25071.5	820	10304.6	1200	3.561	BLEO
chr19	33120000	33600000	341.106	6	774.872	34	2.495	BLEO
chr19	33600000	35520000	11890.6	780	6476.74	1150	2.707	BLEO
chr19	35520000	36640000	3366.22	190	2191.79	370	2.991	BLEO
chr19	36640000	38720000	16271.8	946	3835.52	1354	6.072	BLEO
chr19	38720000	39440000	1593.7	45	2193.23	130	2.099	BLEO
chr19	39440000	40040000	713.055	21	1619.72	78	1.635	BLEO
chr19	40040000	40760000	1594.64	45	1777.06	130	2.592	BLEO
chr19	40760000	42360000	8175.21	496	4190.99	790	3.107	BLEO
chr19	42360000	42960000	492.236	21	733.971	78	2.491	BLEO
chr19	42960000	44320000	5655.9	325	2978.88	562	3.283	BLEO
chr19	44320000	45400000	4558.21	171	2481.79	342	3.673	BLEO
chr19	45400000	46320000	1273.92	105	1530.66	238	1.886	BLEO
chr19	46320000	47200000	2542.51	91	1474.59	214	4.055	BLEO
chr19	47200000	47760000	449.454	15	886.775	62	2.095	BLEO
chr19	47760000	48400000	732.824	28	875.535	94	2.81	BLEO
chr19	48400000	49120000	744.826	45	1354.77	130	1.588	BLEO
chr19	49120000	50600000	3337.32	406	2453.27	672	2.252	BLEO
chr19	50600000	51640000	4259.55	153	3169.79	314	2.758	BLEO
chr19	51640000	52320000	1549.65	36	2011.55	112	2.397	BLEO
chr19	52320000	53680000	7899.33	325	5432.12	562	2.515	BLEO
chr19	53680000	54960000	5915.47	276	3894.46	494	2.719	BLEO
chr19	54960000	55560000	1494.47	21	1051.45	78	5.279	BLEO
chr19	55560000	56200000	1120.43	28	610.359	94	6.163	BLEO
chr19	56200000	57680000	9851.98	406	5273.63	672	3.092	BLEO
chr18	840000	2560000	23874.8	595	8253.67	918	4.463	BLEO
chr18	2560000	3280000	2465.97	45	2766.02	130	2.576	BLEO
chr18	3280000	4080000	3852.14	66	4155.58	170	2.388	BLEO
chr18	4080000	5040000	7920.31	120	5316.51	262	3.253	BLEO
chr18	5040000	5840000	4236.48	66	4679.46	170	2.332	BLEO
chr18	5840000	6520000	3070.03	36	4640.9	112	2.058	BLEO
chr18	6520000	7200000	1409.91	36	2554.22	112	1.717	BLEO
chr18	7200000	8600000	18041.3	351	6104.19	598	5.035	BLEO
chr18	8600000	9960000	10460.4	325	5788.77	562	3.125	BLEO
chr18	9960000	10560000	3288.79	21	3023.87	78	4.04	BLEO
chr18	10560000	11600000	9285.95	153	6301.79	314	3.024	BLEO
chr18	11600000	12320000	3527.56	45	3090.23	130	3.298	BLEO
chr18	12320000	13120000	3060.59	66	3064.31	170	2.573	BLEO
chr18	13120000	13760000	2029.33	28	3386.48	94	2.012	BLEO
chr18	13760000	15400000	21458.9	528	5529.24	832	6.116	BLEO
chr18	15400000	20360000	21667.9	6670	10763.1	7762	2.343	BLEO
chr18	20360000	21080000	3469.28	45	2999.12	130	3.342	BLEO
chr18	21080000	22040000	4973.9	120	3904.12	262	2.782	BLEO
chr18	22040000	23680000	24285.8	528	8974.1	832	4.264	BLEO
chr18	23680000	24320000	1616.61	28	3228.84	94	1.681	BLEO
chr18	24320000	25160000	4341.48	78	4928.75	192	2.168	BLEO
chr18	25160000	29080000	85185	4005	29148.1	4850	3.539	BLEO
chr18	29080000	30240000	7200.95	210	6757.53	400	2.03	BLEO
chr18	30240000	32400000	27317.9	1035	12518.5	1462	3.082	BLEO
chr18	32400000	33560000	7594.37	210	6932.73	400	2.087	BLEO
chr18	33560000	34400000	5531.88	78	4179.49	192	3.258	BLEO
chr18	34400000	35160000	1945.94	55	2873.95	150	1.847	BLEO
chr18	35160000	36680000	16707.5	435	11159.9	710	2.444	BLEO
chr18	36680000	39640000	57490.9	2145	22199.7	2762	3.335	BLEO
chr18	39640000	41160000	19416.9	435	7525.34	710	4.211	BLEO
chr18	41160000	42120000	7441.36	120	7141.58	262	2.275	BLEO
chr18	42120000	43200000	8812.71	171	8184.03	342	2.154	BLEO
chr18	43200000	43680000	561.171	6	690.821	34	4.603	BLEO
chr18	43680000	44560000	4947.53	91	3863.36	214	3.012	BLEO
chr18	44560000	45280000	3355.88	45	3391.17	130	2.859	BLEO
chr18	45280000	46000000	2683.74	45	3732.66	130	2.077	BLEO
chr18	46000000	47000000	6839.15	136	3808.19	288	3.803	BLEO
chr18	47000000	47400000	98.116	1	490.517	10	2	BLEO
chr18	47400000	48000000	1409.49	21	2957.28	78	1.77	BLEO
chr18	48000000	51920000	75960.9	4005	19273.4	4850	4.773	BLEO
chr18	51920000	52880000	5481.59	120	6540.85	262	1.83	BLEO
chr18	52880000	53520000	2807.84	28	3881.26	94	2.429	BLEO
chr18	53520000	54320000	5094.75	66	5947.56	170	2.206	BLEO
chr18	54320000	55240000	6123.32	105	2657.66	238	5.222	BLEO
chr18	55240000	56160000	5129.84	105	3628.94	238	3.204	BLEO
chr18	56160000	56760000	1331	21	2764.95	78	1.788	BLEO
chr18	56760000	57600000	2970.05	78	3327.35	192	2.197	BLEO
chr18	57600000	58320000	3512.64	45	3934.8	130	2.579	BLEO
chr18	58320000	59200000	6352.08	91	6360.6	214	2.348	BLEO
chr18	59200000	59840000	2970.99	28	2637.35	94	3.782	BLEO
chr18	59840000	61680000	19124.7	703	6327.02	1054	4.532	BLEO
chr18	61680000	64840000	72515.5	2485	10157.7	3150	9.049	BLEO
chr18	64840000	66440000	28404.7	496	10148.5	790	4.458	BLEO
chr18	66440000	68160000	24551.9	595	9319.6	918	4.065	BLEO
chr18	68160000	70320000	35456	1035	10763.1	1462	4.653	BLEO
chr18	70320000	72240000	25503.4	780	8214.46	1150	4.577	BLEO
chr18	72240000	72800000	1102.99	15	2710.99	62	1.682	BLEO
chr18	72800000	74040000	11280.1	253	9004.87	462	2.287	BLEO
chr18	74040000	74480000	250.991	3	776.269	22	2.371	BLEO
chr18	74480000	75440000	4963.15	120	4662.93	262	2.324	BLEO
chr18	75440000	77120000	18304.9	561	11045.1	874	2.582	BLEO
chr22	18040000	18880000	998.541	78	1442.05	192	1.704	BLEO
chr22	18880000	20120000	5508.51	253	1047.89	462	9.599	BLEO
chr22	20120000	21920000	5419.21	666	3324.73	1008	2.467	BLEO
chr22	21920000	24200000	15564.9	1176	3367.18	1632	6.415	BLEO
chr22	24200000	25000000	1714.77	66	2081.07	170	2.122	BLEO
chr22	25000000	26760000	15627.3	630	5278.42	962	4.521	BLEO
chr22	26760000	28280000	14706.5	435	6237.21	710	3.848	BLEO
chr22	28280000	29680000	12193	351	3328.51	598	6.241	BLEO
chr22	29680000	30800000	5831.59	190	2143.58	370	5.298	BLEO
chr22	30800000	31720000	2634.53	105	2001.37	238	2.984	BLEO
chr22	31720000	33440000	11581.2	595	5923.31	918	3.017	BLEO
chr22	33440000	34320000	3249.86	91	4424.78	214	1.727	BLEO
chr22	34320000	35680000	14806.2	325	4031.85	562	6.35	BLEO
chr22	35680000	36920000	6496.4	253	1883.55	462	6.298	BLEO
chr22	36920000	38360000	4599.39	378	2642.3	634	2.92	BLEO
chr22	38360000	39120000	2449.21	55	1580.96	150	4.225	BLEO
chr22	39120000	39920000	2330.3	66	2080.65	170	2.885	BLEO
chr22	39920000	40800000	3478.52	91	3338	214	2.451	BLEO
chr22	40800000	42000000	3187.24	231	2897.18	430	2.048	BLEO
chr22	42000000	42960000	4456.16	120	1722.66	262	5.648	BLEO
chr22	42960000	43600000	1196.66	28	1038.57	94	3.868	BLEO
chr22	43600000	44320000	3074.26	45	1414.56	130	6.278	BLEO
chr22	44320000	45120000	5153.11	66	1947.81	170	6.814	BLEO
chr22	45120000	47120000	11583.7	861	3947	1250	4.261	BLEO
chr22	47120000	50160000	44552.6	2278	5275	2914	10.804	BLEO
chr22	50160000	50680000	348.719	10	861.848	48	1.942	BLEO
chr20	1480000	3120000	11710.3	528	6616.5	832	2.789	BLEO
chr20	3120000	3640000	438.124	10	1102.19	48	1.908	BLEO
chr20	3640000	5200000	9975.53	465	4508.45	750	3.569	BLEO
chr20	5200000	6080000	4824.57	91	2560.73	214	4.431	BLEO
chr20	6080000	6800000	3863.64	45	3660.93	130	3.049	BLEO
chr20	6800000	7920000	10346.3	190	8707.15	370	2.314	BLEO
chr20	7920000	8720000	6314.94	66	3496.11	170	4.653	BLEO
chr20	8720000	9400000	4031.79	36	2344.29	112	5.351	BLEO
chr20	9400000	10400000	5273.25	136	4508.38	288	2.477	BLEO
chr20	10400000	11560000	11859.7	210	6647.24	400	3.398	BLEO
chr20	11560000	12880000	12934.9	300	9621.92	528	2.366	BLEO
chr20	12880000	13800000	4942.38	105	5688.11	238	1.97	BLEO
chr20	13800000	16760000	56226.4	2145	19803	2762	3.656	BLEO
chr20	16760000	17440000	3569.36	36	2496.88	112	4.447	BLEO
chr20	17440000	18360000	3917.59	105	3581.59	238	2.479	BLEO
chr20	18360000	19640000	11123.4	276	6547.58	494	3.041	BLEO
chr20	19640000	20720000	5484.35	171	6420.89	342	1.708	BLEO
chr20	20720000	21600000	6317	91	4545.26	214	3.268	BLEO
chr20	21600000	22280000	2644.39	36	3414.68	112	2.409	BLEO
chr20	22280000	23640000	11610	325	8228.57	562	2.44	BLEO
chr20	23640000	24960000	13710.1	300	7434.94	528	3.245	BLEO
chr20	24960000	26320000	9043.61	325	2426.5	562	6.445	BLEO
chr20	26320000	31360000	6871.43	6903	4785.54	8014	1.667	BLEO
chr20	31360000	31960000	1338.88	21	1691.89	78	2.939	BLEO
chr20	31960000	32760000	2601.79	66	2649.64	170	2.529	BLEO
chr20	32760000	33400000	1855.27	28	1974.8	94	3.154	BLEO
chr20	33400000	34080000	1723.63	36	2449.62	112	2.189	BLEO
chr20	34080000	34560000	339.51	6	938.1	34	2.051	BLEO
chr20	34560000	35560000	3768.02	136	3221.38	288	2.477	BLEO
chr20	35560000	37080000	12079.5	435	4111.16	710	4.796	BLEO
chr20	37080000	39600000	32999.6	1485	8356.87	1998	5.313	BLEO
chr20	39600000	40320000	1189.17	45	1988.8	130	1.727	BLEO
chr20	40320000	42080000	27954	630	6411.61	962	6.657	BLEO
chr20	42080000	42840000	3725.64	55	2317.12	150	4.385	BLEO
chr20	42840000	43520000	1781.76	36	2075.26	112	2.671	BLEO
chr20	43520000	44400000	4200.68	91	4264	214	2.317	BLEO
chr20	44400000	45120000	1491.67	45	2701.92	130	1.595	BLEO
chr20	45120000	45800000	1998.93	36	3044.3	112	2.043	BLEO
chr20	45800000	46280000	601.035	6	796.089	34	4.278	BLEO
chr20	46280000	47880000	14432.1	496	5196.22	790	4.424	BLEO
chr20	47880000	48560000	1704.92	36	2013.54	112	2.634	BLEO
chr20	48560000	49400000	2787.1	78	1797.23	192	3.817	BLEO
chr20	49400000	50240000	3738.03	78	3299.49	192	2.789	BLEO
chr20	50240000	50800000	1377.78	15	1723.88	62	3.303	BLEO
chr20	50800000	52840000	28831.1	903	13071.2	1302	3.18	BLEO
chr20	52840000	53280000	425.815	3	1276.59	22	2.446	BLEO
chr20	53280000	54920000	22949.2	528	10878.4	832	3.324	BLEO
chr20	54920000	55920000	6155.1	136	4794.76	288	2.718	BLEO
chr20	55920000	56800000	6359.17	91	3459.12	214	4.323	BLEO
chr20	56800000	57440000	1678.96	28	2248.59	94	2.507	BLEO
chr20	57440000	58120000	2085.44	36	4008.49	112	1.619	BLEO
chr20	58120000	59840000	20158.7	595	10404.1	918	2.989	BLEO
chr20	59840000	60520000	2726.43	36	2647.68	112	3.204	BLEO
chr20	60520000	61440000	1991.08	105	2238.74	238	2.016	BLEO
chr20	61440000	62040000	528.386	21	1190.79	78	1.648	BLEO
chr21	11200000	14880000	881.35	3486	2756.92	4274	0.392	BLEO
chr21	14880000	16920000	22238.4	903	18409.4	1302	1.742	BLEO
chr21	16920000	18680000	18705.2	630	13194.5	962	2.165	BLEO
chr21	18680000	19360000	1315.29	36	2670.1	112	1.533	BLEO
chr21	19360000	22320000	58731.9	2145	21962.6	2762	3.443	BLEO
chr21	22320000	23560000	13561.9	253	8266.99	462	2.996	BLEO
chr21	23560000	24240000	1741.17	36	4295.38	112	1.261	BLEO
chr21	24240000	26680000	39620.3	1378	22541.7	1872	2.388	BLEO
chr21	26680000	28120000	11937.2	378	5690.94	634	3.518	BLEO
chr21	28120000	29080000	9676.33	120	6544.6	262	3.228	BLEO
chr21	29080000	30360000	12994.1	276	9572.51	494	2.43	BLEO
chr21	30360000	30840000	458.283	6	1062.46	34	2.444	BLEO
chr21	30840000	31280000	212.881	3	1013.84	22	1.54	BLEO
chr21	31280000	32440000	10596.7	210	5851.24	400	3.45	BLEO
chr21	32440000	33040000	2467.23	21	2186.84	78	4.191	BLEO
chr21	33040000	34120000	6720.47	171	5260.28	342	2.555	BLEO
chr21	34120000	34920000	3004.92	66	3535.97	170	2.189	BLEO
chr21	34920000	35760000	2944.31	78	3561.14	192	2.035	BLEO
chr21	35760000	37480000	24995.1	595	6430.98	918	5.997	BLEO
chr21	37480000	38480000	5641.95	136	3439.21	288	3.474	BLEO
chr21	38480000	39840000	12285.2	325	8081.02	562	2.629	BLEO
chr21	39840000	40840000	5439.59	136	4478.27	288	2.572	BLEO
chr21	40840000	42480000	19785.4	528	6095.88	832	5.114	BLEO
chr21	42480000	43560000	5734.99	171	5050.08	342	2.271	BLEO
chr21	43560000	44280000	2359.19	45	2688.02	130	2.535	BLEO
chr21	44280000	45200000	4901.77	105	2255.22	238	4.927	BLEO
chr21	45200000	46280000	3391.06	171	3523.3	342	1.925	BLEO
chr21	46280000	47360000	5345.86	171	3883.26	342	2.753	BLEO
chr7	920000	2440000	9131.34	435	3274.04	710	4.552	BLEO
chr7	2440000	4640000	27317.2	1081	6160.73	1518	6.227	BLEO
chr7	4640000	5240000	762.05	21	1604.29	78	1.764	BLEO
chr7	5240000	5760000	494.682	10	796.602	48	2.981	BLEO
chr7	5760000	6520000	2303.05	55	2111.81	150	2.974	BLEO
chr7	6520000	7600000	4943.65	171	4434.44	342	2.23	BLEO
chr7	7600000	8360000	4209.52	55	3314.49	150	3.464	BLEO
chr7	8360000	11400000	62851.1	2278	19131.5	2914	4.202	BLEO
chr7	11400000	12480000	8662.6	171	5589.18	342	3.1	BLEO
chr7	12480000	13320000	5961.39	78	3763.04	192	3.9	BLEO
chr7	13320000	14760000	20199.9	378	9917.03	634	3.416	BLEO
chr7	14760000	15320000	853.809	15	2155.12	62	1.638	BLEO
chr7	15320000	16120000	4805.65	66	5517.91	170	2.243	BLEO
chr7	16120000	16920000	3362.96	66	4172.41	170	2.076	BLEO
chr7	16920000	17720000	5403.41	66	5090.15	170	2.734	BLEO
chr7	17720000	18400000	3031.74	36	4126.77	112	2.286	BLEO
chr7	18400000	19720000	12893.9	300	7697.85	528	2.948	BLEO
chr7	19720000	20680000	7909.54	120	5602.48	262	3.082	BLEO
chr7	20680000	22560000	21964.2	741	10830.1	1102	3.016	BLEO
chr7	22560000	23600000	4994.56	153	4604.61	314	2.226	BLEO
chr7	23600000	25240000	17560.1	528	7148.45	832	3.871	BLEO
chr7	25240000	27200000	23301.4	820	9269.47	1200	3.679	BLEO
chr7	27200000	28240000	7575.92	153	4422.72	314	3.515	BLEO
chr7	28240000	28960000	3153.97	45	3206.87	130	2.841	BLEO
chr7	28960000	29640000	2190.53	36	3482.77	112	1.957	BLEO
chr7	29640000	30640000	5321	136	3738.03	288	3.014	BLEO
chr7	30640000	32520000	19512.1	741	7627.4	1102	3.804	BLEO
chr7	32520000	33200000	1815.76	36	2303.42	112	2.452	BLEO
chr7	33200000	34200000	7100.58	136	5238.17	288	2.871	BLEO
chr7	34200000	34800000	1291.14	21	2325.65	78	2.062	BLEO
chr7	34800000	35640000	3890.98	78	5268.84	192	1.818	BLEO
chr7	35640000	36440000	2655.55	66	2891.53	170	2.366	BLEO
chr7	36440000	37280000	4815.95	78	4718.13	192	2.513	BLEO
chr7	37280000	38400000	6041.11	190	5371.93	370	2.19	BLEO
chr7	38400000	38800000	107.831	1	384.944	10	2.801	BLEO
chr7	38800000	39560000	4025.73	55	2839.85	150	3.866	BLEO
chr7	39560000	40160000	1036.04	21	2065.95	78	1.863	BLEO
chr7	40160000	41960000	27643.2	666	8387.66	1008	4.988	BLEO
chr7	41960000	42920000	7938.24	120	4521.12	262	3.834	BLEO
chr7	42920000	44040000	7883.86	190	3076.73	370	4.99	BLEO
chr7	44040000	45200000	5721.47	210	2503.2	400	4.354	BLEO
chr7	45200000	45920000	2261.08	45	2313.97	130	2.823	BLEO
chr7	45920000	47280000	20348.5	325	6494.21	562	5.418	BLEO
chr7	47280000	48200000	4722.72	105	2608.15	238	4.104	BLEO
chr7	48200000	50080000	27025	741	8786.65	1102	4.574	BLEO
chr7	50080000	51480000	13643.8	351	5935.96	598	3.916	BLEO
chr7	51480000	54800000	67453.1	2775	15128.6	3478	5.588	BLEO
chr7	54800000	55360000	2030.74	15	1240.16	62	6.768	BLEO
chr7	55360000	56200000	3832.87	78	3774.52	192	2.5	BLEO
chr7	56200000	58040000	18800.5	703	3851.99	1054	7.318	BLEO
chr7	58040000	63360000	13262.7	7750	20429.3	8928	0.748	BLEO
chr7	63360000	64120000	3167.14	55	4049.02	150	2.133	BLEO
chr7	64120000	65160000	8209.14	153	5074.18	314	3.32	BLEO
chr7	65160000	66840000	10221.5	561	3199.71	874	4.977	BLEO
chr7	66840000	70280000	71127	3003	20849.9	3734	4.242	BLEO
chr7	70280000	71240000	7851.5	120	6645.72	262	2.579	BLEO
chr7	71240000	72440000	6345.86	231	5187.88	430	2.277	BLEO
chr7	72440000	74160000	5268.03	595	3138.27	918	2.59	BLEO
chr7	74160000	75960000	4235.52	666	3611.23	1008	1.775	BLEO
chr7	75960000	76680000	2149.7	45	3857.28	130	1.61	BLEO
chr7	76680000	77280000	1258.17	21	2389.95	78	1.955	BLEO
chr7	77280000	78920000	17568.6	528	15944.1	832	1.736	BLEO
chr7	78920000	79680000	4207.56	55	5793.68	150	1.981	BLEO
chr7	79680000	80320000	2251.85	28	3592.27	94	2.104	BLEO
chr7	80320000	81120000	6043.17	66	4635.95	170	3.358	BLEO
chr7	81120000	81640000	1573.67	10	2123.96	48	3.556	BLEO
chr7	81640000	82400000	4627.3	55	4731.63	150	2.667	BLEO
chr7	82400000	83520000	9044.04	190	4839.84	370	3.639	BLEO
chr7	83520000	84680000	14095.7	210	8261.21	400	3.25	BLEO
chr7	84680000	85520000	5848.32	78	5099.57	192	2.823	BLEO
chr7	85520000	86520000	7235.9	136	5309.01	288	2.886	BLEO
chr7	86520000	87840000	10043.4	300	5078.19	528	3.481	BLEO
chr7	87840000	89760000	28473	780	9849.95	1150	4.262	BLEO
chr7	89760000	90680000	4693.54	105	4473.32	238	2.378	BLEO
chr7	90680000	91480000	4205.3	66	4170.11	170	2.597	BLEO
chr7	91480000	92120000	1739.62	28	1906.38	94	3.063	BLEO
chr7	92120000	92840000	3234.22	45	2467.03	130	3.787	BLEO
chr7	92840000	94080000	8673.27	253	7937.2	462	1.995	BLEO
chr7	94080000	95360000	11185.9	276	8590.52	494	2.331	BLEO
chr7	95360000	96720000	15064.6	325	8782.9	562	2.966	BLEO
chr7	96720000	97600000	5298.69	91	4275.39	214	2.915	BLEO
chr7	97600000	98480000	3823.58	91	2319.66	214	3.876	BLEO
chr7	98480000	99040000	1165.4	15	791.803	62	6.084	BLEO
chr7	99040000	100040000	3049.11	136	2159.53	288	2.99	BLEO
chr7	100040000	100960000	3283.44	105	3173.27	238	2.345	BLEO
chr7	100960000	102120000	9237.06	210	2177.45	400	8.08	BLEO
chr7	102120000	103880000	14465.4	630	7930.66	962	2.785	BLEO
chr7	103880000	104560000	2477.84	36	2314.51	112	3.331	BLEO
chr7	104560000	105240000	2231.41	36	1630.55	112	4.258	BLEO
chr7	105240000	105800000	1478.12	15	1840.65	62	3.319	BLEO
chr7	105800000	106800000	7073.85	136	5168.67	288	2.898	BLEO
chr7	106800000	107800000	5636.85	136	5855.89	288	2.038	BLEO
chr7	107800000	108240000	195.574	3	855.442	22	1.677	BLEO
chr7	108240000	109240000	6492.78	136	6296.76	288	2.184	BLEO
chr7	109240000	111360000	31516.5	990	13765.9	1408	3.256	BLEO
chr7	111360000	112120000	5144.4	55	2917.1	150	4.81	BLEO
chr7	112120000	113360000	12962.1	253	7358.22	462	3.217	BLEO
chr7	113360000	114320000	6038.09	120	7084.45	262	1.861	BLEO
chr7	114320000	115800000	18401.3	406	12678.2	672	2.402	BLEO
chr7	115800000	116560000	3443.62	55	3725.61	150	2.521	BLEO
chr7	116560000	117880000	9828.85	300	5224.2	528	3.311	BLEO
chr7	117880000	120360000	38866.3	1431	13341.4	1934	3.937	BLEO
chr7	120360000	121680000	7399.71	300	6939.76	528	1.877	BLEO
chr7	121680000	122240000	834.792	15	2340.01	62	1.475	BLEO
chr7	122240000	123120000	3668.48	91	4239.03	214	2.035	BLEO
chr7	123120000	124640000	15867.1	435	7801.9	710	3.319	BLEO
chr7	124640000	127200000	36119.4	1540	9089.33	2062	5.321	BLEO
chr7	127200000	128000000	3083.52	66	2225.59	170	3.569	BLEO
chr7	128000000	128520000	853.636	10	1189.48	48	3.445	BLEO
chr7	128520000	129680000	6772.46	210	3512.31	400	3.673	BLEO
chr7	129680000	130520000	8525.31	78	2463.66	192	8.518	BLEO
chr7	130520000	131360000	3003.66	78	1400.71	192	5.278	BLEO
chr7	131360000	132360000	7652.79	136	4642.3	288	3.491	BLEO
chr7	132360000	132960000	1768.44	21	3716.12	78	1.768	BLEO
chr7	132960000	134120000	10227.5	210	8014.45	400	2.431	BLEO
chr7	134120000	134920000	2402.03	66	2532.5	170	2.443	BLEO
chr7	134920000	136520000	12678.9	496	10954.2	790	1.844	BLEO
chr7	136520000	137720000	8277.6	231	8880.66	430	1.735	BLEO
chr7	137720000	139120000	10553	351	6717.2	598	2.677	BLEO
chr7	139120000	140160000	5758.32	153	4387.48	314	2.694	BLEO
chr7	140160000	141480000	10332.8	300	5384.86	528	3.377	BLEO
chr7	141480000	144120000	21465.5	1653	10519.8	2194	2.708	BLEO
chr7	144120000	145880000	20597.4	630	11513.2	962	2.732	BLEO
chr7	145880000	147960000	29660.4	946	14287.2	1354	2.971	BLEO
chr7	147960000	148800000	3175.58	78	2442.02	192	3.201	BLEO
chr7	148800000	149320000	444.024	10	1275.13	48	1.671	BLEO
chr7	149320000	150920000	12728.3	496	4773.41	790	4.247	BLEO
chr7	150920000	151840000	3566.18	105	2539.03	238	3.184	BLEO
chr7	151840000	152560000	3381.24	45	2975.24	130	3.283	BLEO
chr7	152560000	154600000	28505.7	903	8340.89	1302	4.928	BLEO
chr7	154600000	155600000	6219.45	136	3956.99	288	3.328	BLEO
chr7	155600000	157200000	12702.2	496	8920.64	790	2.268	BLEO
chr7	157200000	158160000	5307.52	120	4530.55	262	2.558	BLEO
chr6	1480000	3080000	21695.1	496	5853.41	790	5.903	BLEO
chr6	3080000	4040000	6429.05	120	4118.51	262	3.408	BLEO
chr6	4040000	5400000	15055.8	325	5932.22	562	4.389	BLEO
chr6	5400000	5880000	664.099	6	1770.43	34	2.126	BLEO
chr6	5880000	6640000	3657.34	55	3372.13	150	2.958	BLEO
chr6	6640000	7280000	3991.38	28	2160.36	94	6.203	BLEO
chr6	7280000	8120000	3663.33	78	4316.17	192	2.089	BLEO
chr6	8120000	10440000	42845.3	1225	12193.8	1690	4.847	BLEO
chr6	10440000	10840000	113.724	1	400.281	10	2.841	BLEO
chr6	10840000	11560000	3278.18	45	3368.88	130	2.811	BLEO
chr6	11560000	12640000	10721.4	171	6446.3	342	3.326	BLEO
chr6	12640000	13200000	1022.34	15	1720.72	62	2.456	BLEO
chr6	13200000	13640000	163.388	3	912.888	22	1.313	BLEO
chr6	13640000	15640000	30695.4	861	9207.23	1250	4.84	BLEO
chr6	15640000	16240000	2931.71	21	1735.48	78	6.274	BLEO
chr6	16240000	17120000	6565.8	91	3694.56	214	4.179	BLEO
chr6	17120000	18520000	10940.8	351	6046.97	598	3.083	BLEO
chr6	18520000	20080000	22992.8	465	6082.54	750	6.097	BLEO
chr6	20080000	21600000	16746.5	435	9892.69	710	2.763	BLEO
chr6	21600000	24400000	53215.1	1891	20798.1	2470	3.342	BLEO
chr6	24400000	26000000	14143.1	496	5689.86	790	3.959	BLEO
chr6	26000000	28480000	31338	1431	5927.4	1934	7.145	BLEO
chr6	28480000	34120000	2804.74	8778	3279.98	10032	0.977	BLEO
chr6	34120000	35440000	11553.6	300	5884.64	528	3.455	BLEO
chr6	35440000	36560000	6589.4	190	4392.94	370	2.921	BLEO
chr6	36560000	37280000	2084.2	45	2690.73	130	2.238	BLEO
chr6	37280000	38680000	14560.7	351	4966.98	598	4.994	BLEO
chr6	38680000	41680000	51340.1	2211	7698.76	2838	8.56	BLEO
chr6	41680000	42880000	7849.28	231	4278.5	430	3.415	BLEO
chr6	42880000	43560000	1474.9	36	1820.56	112	2.52	BLEO
chr6	43560000	44360000	3611.06	66	2269.36	170	4.099	BLEO
chr6	44360000	45920000	23202.3	465	7512.68	750	4.981	BLEO
chr6	45920000	47360000	14400.3	378	9042.06	634	2.671	BLEO
chr6	47360000	49600000	42317.1	1128	13762	1574	4.291	BLEO
chr6	49600000	50600000	6600.18	136	7575.08	288	1.845	BLEO
chr6	50600000	52120000	16892.9	435	11622	710	2.372	BLEO
chr6	52120000	53600000	11676	406	7388.83	672	2.616	BLEO
chr6	53600000	55120000	22617.3	435	11725	710	3.148	BLEO
chr6	55120000	56200000	11566.8	171	7624.34	342	3.034	BLEO
chr6	56200000	57320000	6728.62	190	3531.59	370	3.71	BLEO
chr6	57320000	58120000	2800.06	66	1878.83	170	3.839	BLEO
chr6	58120000	58800000	2155.89	36	530.846	112	12.635	BLEO
chr6	58800000	64520000	34917.2	9045	47439.6	10318	0.84	BLEO
chr6	64520000	65160000	1980.87	28	3225.33	94	2.062	BLEO
chr6	65160000	67360000	34388.4	1081	24028.3	1518	2.01	BLEO
chr6	67360000	69560000	33245.9	1081	25898.5	1518	1.803	BLEO
chr6	69560000	70920000	12145.3	325	10724.3	562	1.958	BLEO
chr6	70920000	71720000	4319.52	66	3872.57	170	2.873	BLEO
chr6	71720000	72240000	583.223	10	1589.29	48	1.761	BLEO
chr6	72240000	72920000	2713.15	36	2841.41	112	2.971	BLEO
chr6	72920000	74160000	13683	253	5589.42	462	4.47	BLEO
chr6	74160000	76600000	40679.8	1378	7444.8	1872	7.423	BLEO
chr6	76600000	78240000	18761.4	528	12224.6	832	2.418	BLEO
chr6	78240000	79560000	13436	300	11301.1	528	2.092	BLEO
chr6	79560000	80600000	7640.76	153	6827.6	314	2.297	BLEO
chr6	80600000	82920000	43978.5	1225	10990.2	1690	5.521	BLEO
chr6	82920000	83760000	7234.6	78	3937.57	192	4.523	BLEO
chr6	83760000	84280000	1043.4	10	1230.52	48	4.07	BLEO
chr6	84280000	84960000	2611.61	36	3394.27	112	2.394	BLEO
chr6	84960000	86040000	9618.46	171	6896.56	342	2.789	BLEO
chr6	86040000	87760000	17385.6	595	10256.2	918	2.615	BLEO
chr6	87760000	88680000	4542.32	105	4671.09	238	2.204	BLEO
chr6	88680000	89640000	5246.69	120	6500.2	262	1.762	BLEO
chr6	89640000	90520000	3042.59	91	4105.46	214	1.743	BLEO
chr6	90520000	91320000	5128.44	66	3606.47	170	3.663	BLEO
chr6	91320000	92640000	9777.12	300	10560.4	528	1.629	BLEO
chr6	92640000	93440000	3487.73	66	6030.26	170	1.49	BLEO
chr6	93440000	95840000	35637.1	1326	24992.5	1810	1.946	BLEO
chr6	95840000	96960000	8341.82	190	5299.89	370	3.065	BLEO
chr6	96960000	99720000	41267	1830	19150.4	2400	2.826	BLEO
chr6	99720000	100280000	1167.77	15	1959.6	62	2.463	BLEO
chr6	100280000	101120000	4733.88	78	3927.91	192	2.967	BLEO
chr6	101120000	102560000	15255.8	378	12881.8	634	1.986	BLEO
chr6	102560000	103600000	7454.59	153	9965.38	314	1.535	BLEO
chr6	103600000	105040000	13721.6	378	10455.6	634	2.201	BLEO
chr6	105040000	106760000	17773.3	595	8067.02	918	3.399	BLEO
chr6	106760000	107360000	1697.41	21	1782.68	78	3.537	BLEO
chr6	107360000	108200000	5181.51	78	3853.77	192	3.31	BLEO
chr6	108200000	109800000	15688.8	496	7833.45	790	3.19	BLEO
chr6	109800000	110760000	8192.8	120	5372.56	262	3.329	BLEO
chr6	110760000	111560000	4556.6	66	3862.73	170	3.038	BLEO
chr6	111560000	112440000	4807.76	91	4623.71	214	2.445	BLEO
chr6	112440000	114280000	31607.3	703	8458.68	1054	5.602	BLEO
chr6	114280000	116440000	29158.9	1035	8981.91	1462	4.586	BLEO
chr6	116440000	117120000	1967.86	36	2121.62	112	2.886	BLEO
chr6	117120000	118160000	5391.7	153	6266.03	314	1.766	BLEO
chr6	118160000	119440000	8353.48	276	7393.1	494	2.022	BLEO
chr6	119440000	120080000	2206.33	28	3918.16	94	1.89	BLEO
chr6	120080000	121320000	11261.3	253	7710.85	462	2.667	BLEO
chr6	121320000	123200000	20415.5	741	9497.42	1102	3.197	BLEO
chr6	123200000	125120000	24471.1	780	11064.5	1150	3.261	BLEO
chr6	125120000	126320000	8370.7	231	7648.1	430	2.037	BLEO
chr6	126320000	128000000	18826.2	561	10013.9	874	2.929	BLEO
chr6	128000000	129080000	8696.02	171	7550.93	342	2.303	BLEO
chr6	129080000	129800000	4105.13	45	5234.63	130	2.266	BLEO
chr6	129800000	130360000	1459.58	15	2497.48	62	2.416	BLEO
chr6	130360000	131960000	17501.6	496	8992.42	790	3.1	BLEO
chr6	131960000	133120000	8999.93	210	5481.42	400	3.127	BLEO
chr6	133120000	134440000	15876	300	6857.11	528	4.075	BLEO
chr6	134440000	135320000	9834.31	91	4569.65	214	5.061	BLEO
chr6	135320000	137280000	24034.4	820	8260.3	1200	4.258	BLEO
chr6	137280000	138440000	10010.3	210	7666.73	400	2.487	BLEO
chr6	138440000	139120000	1582.99	36	4375.25	112	1.126	BLEO
chr6	139120000	139680000	1077.27	15	2485.29	62	1.792	BLEO
chr6	139680000	140320000	2943.19	28	4808.62	94	2.055	BLEO
chr6	140320000	141240000	7851.88	105	11257.7	238	1.581	BLEO
chr6	141240000	142760000	15344.1	435	14534.7	710	1.723	BLEO
chr6	142760000	143800000	10589.5	153	5872.19	314	3.701	BLEO
chr6	143800000	144400000	2118.75	21	2483.22	78	3.169	BLEO
chr6	144400000	146240000	23850	703	10599.4	1054	3.374	BLEO
chr6	146240000	147120000	6649.48	91	4467.44	214	3.5	BLEO
chr6	147120000	147720000	2481.76	21	2304.59	78	4	BLEO
chr6	147720000	148480000	4250.98	55	2591.2	150	4.474	BLEO
chr6	148480000	150280000	15344.7	666	5332.82	1008	4.355	BLEO
chr6	150280000	151120000	4309.85	78	3000.74	192	3.535	BLEO
chr6	151120000	151720000	2429.36	21	1842.88	78	4.896	BLEO
chr6	151720000	152680000	6188.07	120	4233.45	262	3.191	BLEO
chr6	152680000	153280000	1214.35	21	2340.68	78	1.927	BLEO
chr6	153280000	154440000	10825.2	210	8603.18	400	2.397	BLEO
chr6	154440000	155000000	1351.52	15	2252.9	62	2.48	BLEO
chr6	155000000	155640000	1915.41	28	2672.61	94	2.406	BLEO
chr6	155640000	157720000	30291	946	10067.8	1354	4.306	BLEO
chr6	157720000	158560000	3505.89	78	3091.32	192	2.792	BLEO
chr6	158560000	159560000	5384.54	136	3619.62	288	3.15	BLEO
chr6	159560000	160080000	1481.14	10	1598.47	48	4.448	BLEO
chr6	160080000	160960000	2864.54	91	3716.96	214	1.812	BLEO
chr6	160960000	161800000	3994.43	78	4364.39	192	2.253	BLEO
chr6	161800000	163240000	15588.6	378	9162.44	634	2.854	BLEO
chr6	163240000	164560000	12878	300	8227.18	528	2.755	BLEO
chr6	164560000	166640000	24939.5	946	11617.3	1354	3.073	BLEO
chr6	166640000	167560000	4020.74	105	4409.43	238	2.067	BLEO
chr6	167560000	168560000	6152.61	136	7125.78	288	1.828	BLEO
chr6	168560000	169280000	3057.25	45	3117.38	130	2.833	BLEO
chr6	169280000	170160000	7367.25	91	3306.91	214	5.239	BLEO
chr5	920000	1680000	3834.4	55	3841.63	150	2.722	BLEO
chr5	1680000	4880000	65625.8	2556	24208.2	3230	3.426	BLEO
chr5	4880000	5480000	1395.06	21	3008.39	78	1.722	BLEO
chr5	5480000	6800000	13391	300	11651.9	528	2.023	BLEO
chr5	6800000	7880000	9316.48	171	6388.11	342	2.917	BLEO
chr5	7880000	9200000	13774.7	300	9789.51	528	2.476	BLEO
chr5	9200000	10280000	9680.42	171	6909.73	342	2.802	BLEO
chr5	10280000	13200000	41057.1	2080	16818	2688	3.155	BLEO
chr5	13200000	13960000	3868.01	55	4258.78	150	2.477	BLEO
chr5	13960000	15040000	4165.56	171	5103.11	342	1.633	BLEO
chr5	15040000	16440000	15218.1	351	7953.96	598	3.26	BLEO
chr5	16440000	17200000	3421.68	55	2395.57	150	3.895	BLEO
chr5	17200000	18360000	8628.25	210	4775.65	400	3.441	BLEO
chr5	18360000	21800000	71372	3003	35378.7	3734	2.508	BLEO
chr5	21800000	23240000	14162.3	378	13830.6	634	1.717	BLEO
chr5	23240000	23800000	784.253	15	2638.48	62	1.229	BLEO
chr5	23800000	24520000	1918.47	45	4496.21	130	1.233	BLEO
chr5	24520000	26560000	28861.8	903	23063.5	1302	1.804	BLEO
chr5	26560000	28240000	20147.9	561	14866.7	874	2.111	BLEO
chr5	28240000	30360000	29077.1	990	20214.5	1408	2.046	BLEO
chr5	30360000	31560000	10269.6	231	6812.18	430	2.806	BLEO
chr5	31560000	32120000	1309.74	15	1903.56	62	2.844	BLEO
chr5	32120000	33440000	15659.8	300	7003.47	528	3.935	BLEO
chr5	33440000	34000000	2105.05	15	2311.74	62	3.764	BLEO
chr5	34000000	34960000	4404.73	120	4831.51	262	1.99	BLEO
chr5	34960000	36040000	9353.27	171	5682.16	342	3.292	BLEO
chr5	36040000	36720000	2941.5	36	3730.08	112	2.453	BLEO
chr5	36720000	38360000	13937.4	528	8424.88	832	2.607	BLEO
chr5	38360000	38920000	1956.49	15	2512.24	62	3.219	BLEO
chr5	38920000	39560000	1688.21	28	2953.36	94	1.919	BLEO
chr5	39560000	40880000	20435.7	300	9149.99	528	3.931	BLEO
chr5	40880000	41840000	7442.95	120	6629.17	262	2.451	BLEO
chr5	41840000	42880000	7996.82	153	6249.46	314	2.626	BLEO
chr5	42880000	43600000	2369.09	45	2821.51	130	2.426	BLEO
chr5	43600000	44960000	15414.6	325	9701	562	2.748	BLEO
chr5	44960000	46400000	16274.1	378	6742.88	634	4.048	BLEO
chr5	46400000	50200000	3194.38	3741	3609.06	4558	1.078	BLEO
chr5	50200000	51960000	28590.9	630	8737	962	4.997	BLEO
chr5	51960000	53520000	19666.3	465	8808.98	750	3.601	BLEO
chr5	53520000	54480000	6375.32	120	4096.01	262	3.398	BLEO
chr5	54480000	55560000	8558.29	171	6485.58	342	2.639	BLEO
chr5	55560000	56560000	7682.24	136	7202.78	288	2.259	BLEO
chr5	56560000	57800000	17774.8	253	7427.1	462	4.37	BLEO
chr5	57800000	59120000	11207.8	300	8036.55	528	2.455	BLEO
chr5	59120000	59960000	4510.66	78	6358.88	192	1.746	BLEO
chr5	59960000	61480000	15101.3	435	8440.44	710	2.92	BLEO
chr5	61480000	62120000	1568.32	28	2256.86	94	2.333	BLEO
chr5	62120000	63920000	22775.1	666	10805.3	1008	3.19	BLEO
chr5	63920000	64880000	9676.37	120	4542.23	262	4.651	BLEO
chr5	64880000	65520000	2535.28	28	1643.09	94	5.18	BLEO
chr5	65520000	66520000	5267.38	136	5872.06	288	1.9	BLEO
chr5	66520000	67560000	8871.2	153	6918.35	314	2.632	BLEO
chr5	67560000	68840000	7441.13	276	5957.96	494	2.235	BLEO
chr5	68840000	70640000	0	666	0	1008	0	BLEO
chr5	70640000	71600000	5998.36	120	2569.24	262	5.097	BLEO
chr5	71600000	72200000	2192.66	21	2705.22	78	3.011	BLEO
chr5	72200000	72840000	2234.54	28	2436.28	94	3.079	BLEO
chr5	72840000	73960000	11693.4	190	6202.06	370	3.672	BLEO
chr5	73960000	75880000	21642.5	780	9726.05	1150	3.281	BLEO
chr5	75880000	76360000	484.028	6	1375.95	34	1.993	BLEO
chr5	76360000	77600000	10182.2	253	7440.27	462	2.499	BLEO
chr5	77600000	78280000	3272.44	36	2920.78	112	3.486	BLEO
chr5	78280000	79760000	14443	406	8174.94	672	2.924	BLEO
chr5	79760000	80600000	4636.98	78	4005.75	192	2.849	BLEO
chr5	80600000	81560000	10386.4	120	4241.17	262	5.347	BLEO
chr5	81560000	82920000	16509.3	325	6383.45	562	4.472	BLEO
chr5	82920000	83720000	4503.99	66	5471.82	170	2.12	BLEO
chr5	83720000	84440000	2833.26	45	5625.22	130	1.455	BLEO
chr5	84440000	86160000	21886.9	595	13810.9	918	2.445	BLEO
chr5	86160000	86720000	929.745	15	1279.94	62	3.002	BLEO
chr5	86720000	88000000	12030.8	276	6563.51	494	3.281	BLEO
chr5	88000000	90080000	28903.3	946	13830.6	1354	2.991	BLEO
chr5	90080000	90760000	3362.37	36	2010.85	112	5.202	BLEO
chr5	90760000	93240000	43413.3	1431	18163.8	1934	3.23	BLEO
chr5	93240000	94240000	8804.57	136	7341.48	288	2.54	BLEO
chr5	94240000	94800000	1114.52	15	1841.51	62	2.502	BLEO
chr5	94800000	96080000	10028.9	276	5813.78	494	3.088	BLEO
chr5	96080000	96520000	360.917	3	930.932	22	2.843	BLEO
chr5	96520000	98440000	30530.5	780	9960.31	1150	4.519	BLEO
chr5	98440000	99680000	11762.2	253	6137.09	462	3.5	BLEO
chr5	99680000	101800000	26895	990	20471.6	1408	1.868	BLEO
chr5	101800000	102920000	7498.04	190	3882.48	370	3.761	BLEO
chr5	102920000	105480000	43619.9	1540	19233.5	2062	3.037	BLEO
chr5	105480000	106240000	3453.91	55	6018.46	150	1.565	BLEO
chr5	106240000	107720000	12655	406	10749.5	672	1.949	BLEO
chr5	107720000	108840000	10924.6	190	8771.73	370	2.425	BLEO
chr5	108840000	110080000	12772	253	8743.63	462	2.667	BLEO
chr5	110080000	110840000	2746.23	55	4990.18	150	1.501	BLEO
chr5	110840000	111520000	3937.22	36	3287.26	112	3.726	BLEO
chr5	111520000	112960000	9902.87	378	6044.64	634	2.748	BLEO
chr5	112960000	114440000	16562	406	8110.12	672	3.38	BLEO
chr5	114440000	114960000	551.483	10	1338.98	48	1.977	BLEO
chr5	114960000	118280000	56735.4	2775	18560.4	3478	3.831	BLEO
chr5	118280000	118800000	1210.39	10	1399.2	48	4.152	BLEO
chr5	118800000	120160000	15169	325	9481.55	562	2.767	BLEO
chr5	120160000	121280000	11549.7	190	8629.68	370	2.606	BLEO
chr5	121280000	122960000	18422.2	561	8466.01	874	3.39	BLEO
chr5	122960000	123960000	8648.33	136	8633.95	288	2.121	BLEO
chr5	123960000	125960000	28859.5	861	17173.6	1250	2.44	BLEO
chr5	125960000	126880000	5825.62	105	3291.05	238	4.012	BLEO
chr5	126880000	127560000	3376.91	36	3131.66	112	3.355	BLEO
chr5	127560000	128200000	2229.01	28	3512.63	94	2.13	BLEO
chr5	128200000	129120000	5928.48	105	6133	238	2.191	BLEO
chr5	129120000	130760000	18184.3	528	10526.1	832	2.722	BLEO
chr5	130760000	131400000	1855.99	28	2744.34	94	2.27	BLEO
chr5	131400000	132440000	4769.81	153	3213.59	314	3.046	BLEO
chr5	132440000	133480000	7787.13	153	2773.31	314	5.763	BLEO
chr5	133480000	134040000	1212.25	15	1502.78	62	3.334	BLEO
chr5	134040000	134800000	2932.45	55	1887.84	150	4.236	BLEO
chr5	134800000	135560000	2249.49	55	3645.22	150	1.683	BLEO
chr5	135560000	136960000	13589.7	351	7019.43	598	3.298	BLEO
chr5	136960000	137880000	2469.54	105	2593.72	238	2.158	BLEO
chr5	137880000	138720000	6060.85	78	3096.92	192	4.817	BLEO
chr5	138720000	139160000	174.369	3	556.608	22	2.297	BLEO
chr5	139160000	139560000	72.794	1	385.237	10	1.89	BLEO
chr5	139560000	140120000	592.799	15	1220.61	62	2.007	BLEO
chr5	140120000	141000000	2755.87	91	2496.19	214	2.596	BLEO
chr5	141000000	142280000	8204.18	276	4418.38	494	3.323	BLEO
chr5	142280000	143560000	14266.6	276	5217.17	494	4.894	BLEO
chr5	143560000	144600000	8893.71	153	6235.23	314	2.927	BLEO
chr5	144600000	145880000	8496.75	276	7592.59	494	2.003	BLEO
chr5	145880000	147000000	7845.46	190	7736.31	370	1.975	BLEO
chr5	147000000	148680000	15420.9	561	7032.85	874	3.416	BLEO
chr5	148680000	149840000	4805.57	210	3525.98	400	2.596	BLEO
chr5	149840000	150640000	2320	66	2853.61	170	2.094	BLEO
chr5	150640000	151160000	466.208	10	1647.36	48	1.358	BLEO
chr5	151160000	151880000	2610.6	45	3088.47	130	2.442	BLEO
chr5	151880000	152720000	4979.02	78	5627.63	192	2.178	BLEO
chr5	152720000	153360000	2244.69	28	3486.17	94	2.162	BLEO
chr5	153360000	154360000	4660.7	136	4318.51	288	2.285	BLEO
chr5	154360000	156680000	36055.9	1225	9460.31	1690	5.258	BLEO
chr5	156680000	157200000	1047.99	10	1189.07	48	4.23	BLEO
chr5	157200000	158560000	13969.2	325	5830.53	562	4.143	BLEO
chr5	158560000	159840000	11569	276	4346.99	494	4.763	BLEO
chr5	159840000	162840000	62047.2	2211	12063	2838	6.602	BLEO
chr5	162840000	163960000	9062.34	190	8405.89	370	2.099	BLEO
chr5	163960000	165200000	10864.7	253	10970.6	462	1.808	BLEO
chr5	165200000	167000000	22328.7	666	14530.9	1008	2.326	BLEO
chr5	167000000	167680000	2288.8	36	3872.11	112	1.839	BLEO
chr5	167680000	169000000	9462.96	300	9383.62	528	1.775	BLEO
chr5	169000000	170160000	5945.43	210	8375.22	400	1.352	BLEO
chr5	170160000	170800000	2964.69	28	1987.05	94	5.009	BLEO
chr5	170800000	171880000	5971.43	171	3588.22	342	3.328	BLEO
chr5	171880000	172720000	3822.14	78	3858	192	2.439	BLEO
chr5	172720000	173400000	1911.28	36	3763.77	112	1.58	BLEO
chr5	173400000	174360000	6051.03	120	5888.35	262	2.244	BLEO
chr5	174360000	174960000	2689.37	21	3177.34	78	3.144	BLEO
chr5	174960000	175800000	3970.91	78	3768.1	192	2.594	BLEO
chr5	175800000	176960000	5134.45	210	3358.3	400	2.912	BLEO
chr5	176960000	177640000	2110.68	36	1361.86	112	4.822	BLEO
chr5	177640000	178080000	305.636	3	1208.72	22	1.854	BLEO
chr5	178080000	179280000	6618.34	231	5896.87	430	2.089	BLEO
chr5	179280000	180120000	3238.5	78	3110.22	192	2.563	BLEO
chr4	520000	1720000	6167.68	231	2871.55	430	3.998	BLEO
chr4	1720000	2960000	6417.1	253	3302.04	462	3.549	BLEO
chr4	2960000	3960000	4044.52	136	3777.16	288	2.268	BLEO
chr4	3960000	5840000	22159.2	741	10365.5	1102	3.179	BLEO
chr4	5840000	6560000	2328.21	45	2195.93	130	3.063	BLEO
chr4	6560000	7080000	869.247	10	1501.15	48	2.779	BLEO
chr4	7080000	8160000	8004.52	171	4951.37	342	3.233	BLEO
chr4	8160000	8440000	0	0	0	0	0	BLEO
chr4	8440000	9160000	1596.73	45	2432.17	130	1.897	BLEO
chr4	9160000	11880000	37026.7	1770	25181.2	2330	1.936	BLEO
chr4	11880000	12720000	4689.2	78	5428.92	192	2.126	BLEO
chr4	12720000	13600000	6249.14	91	4322.63	214	3.4	BLEO
chr4	13600000	15200000	24345.7	496	10713.6	790	3.619	BLEO
chr4	15200000	17520000	33588.8	1225	13883.4	1690	3.338	BLEO
chr4	17520000	18640000	9363.87	190	5163.76	370	3.531	BLEO
chr4	18640000	20720000	33344.4	946	14617.1	1354	3.265	BLEO
chr4	20720000	21760000	7390.85	153	7144.64	314	2.123	BLEO
chr4	21760000	22880000	9657.05	190	9048.31	370	2.078	BLEO
chr4	22880000	23640000	3236.18	55	4431.57	150	1.992	BLEO
chr4	23640000	24480000	6620.89	78	5054.98	192	3.224	BLEO
chr4	24480000	25400000	6049.12	105	5204.82	238	2.634	BLEO
chr4	25400000	27040000	17028.8	528	6984.73	832	3.842	BLEO
chr4	27040000	30720000	77673	3486	31070.9	4274	3.065	BLEO
chr4	30720000	31360000	1327.93	28	3583.71	94	1.244	BLEO
chr4	31360000	32360000	5208.15	136	8862.98	288	1.244	BLEO
chr4	32360000	36320000	86384.2	4095	45493.1	4950	2.295	BLEO
chr4	36320000	37440000	8758.14	190	7554.29	370	2.258	BLEO
chr4	37440000	38040000	1269.86	21	2065.79	78	2.283	BLEO
chr4	38040000	38880000	8003.23	78	4597.13	192	4.285	BLEO
chr4	38880000	39440000	873.031	15	2142.55	62	1.684	BLEO
chr4	39440000	40000000	1748.73	15	2430.49	62	2.974	BLEO
chr4	40000000	41280000	10271.4	276	6625.54	494	2.775	BLEO
chr4	41280000	41920000	2290.09	28	2947.39	94	2.608	BLEO
chr4	41920000	42960000	5111.47	153	6316.05	314	1.661	BLEO
chr4	42960000	44720000	26948.6	630	12059.2	962	3.412	BLEO
chr4	44720000	46800000	33098.1	946	13388.9	1354	3.538	BLEO
chr4	46800000	49280000	27790.1	1431	7722.19	1934	4.864	BLEO
chr4	49280000	53880000	10539.2	5671	8229.85	6678	1.508	BLEO
chr4	53880000	55160000	16664.1	276	8223.37	494	3.627	BLEO
chr4	55160000	55840000	3846.18	36	3270.11	112	3.659	BLEO
chr4	55840000	56200000	0	0	0	0	0	BLEO
chr4	56200000	58040000	18466.6	703	10427.2	1054	2.655	BLEO
chr4	58040000	60080000	25808.2	903	16438.2	1302	2.264	BLEO
chr4	60080000	61080000	5633.16	136	7728.54	288	1.544	BLEO
chr4	61080000	62120000	6884.65	153	7941.59	314	1.779	BLEO
chr4	62120000	63600000	12384.5	406	14427.6	672	1.421	BLEO
chr4	63600000	65480000	22190.4	741	17711.9	1102	1.863	BLEO
chr4	65480000	68240000	46851.9	1830	20206.3	2400	3.041	BLEO
chr4	68240000	69280000	4071.38	153	3323.18	314	2.514	BLEO
chr4	69280000	69880000	199.888	21	550.577	78	1.348	BLEO
chr4	69880000	71440000	13035.9	465	2825.86	750	7.44	BLEO
chr4	71440000	72600000	10878.6	210	5526.54	400	3.749	BLEO
chr4	72600000	73360000	3771.05	55	4776.25	150	2.153	BLEO
chr4	73360000	73920000	1290.5	15	2299.47	62	2.32	BLEO
chr4	73920000	75040000	8671.87	190	6846.96	370	2.466	BLEO
chr4	75040000	75720000	3331.86	36	2495.61	112	4.154	BLEO
chr4	75720000	76440000	3618.47	45	3162.07	130	3.306	BLEO
chr4	76440000	76840000	66.692	1	348.688	10	1.913	BLEO
chr4	76840000	78160000	10185.7	300	5271.02	528	3.401	BLEO
chr4	78160000	79880000	17929.3	595	9332.35	918	2.964	BLEO
chr4	79880000	81280000	15994.6	351	9946.37	598	2.74	BLEO
chr4	81280000	82320000	7212.77	153	6984.73	314	2.119	BLEO
chr4	82320000	83280000	7646.15	120	3886.16	262	4.296	BLEO
chr4	83280000	84400000	6928.01	190	3412.75	370	3.953	BLEO
chr4	84400000	85480000	8863.71	171	4730.93	342	3.747	BLEO
chr4	85480000	85960000	528.155	6	1083.67	34	2.762	BLEO
chr4	85960000	86680000	3138.78	45	4408.83	130	2.057	BLEO
chr4	86680000	88160000	13820.2	406	8962.12	672	2.552	BLEO
chr4	88160000	88920000	3154.69	55	3719.3	150	2.313	BLEO
chr4	88920000	89440000	897.005	10	2042.13	48	2.108	BLEO
chr4	89440000	90080000	2154.95	28	2690.74	94	2.689	BLEO
chr4	90080000	90880000	3952.18	66	4569.95	170	2.228	BLEO
chr4	90880000	93400000	38411.8	1485	20876.2	1998	2.476	BLEO
chr4	93400000	95120000	16121.8	595	12726.8	918	1.954	BLEO
chr4	95120000	96080000	6385.23	120	3280.35	262	4.25	BLEO
chr4	96080000	99000000	49572.4	2080	10899.7	2688	5.878	BLEO
chr4	99000000	100400000	13662.7	351	7223.68	598	3.222	BLEO
chr4	100400000	100880000	488.12	6	1296.14	34	2.134	BLEO
chr4	100880000	103320000	41257.6	1378	13384.8	1872	4.187	BLEO
chr4	103320000	104080000	3679.65	55	3029.29	150	3.313	BLEO
chr4	104080000	104880000	3189.58	66	3545.22	170	2.317	BLEO
chr4	104880000	105760000	4381.86	91	5160.15	214	1.997	BLEO
chr4	105760000	106600000	3970.15	78	4454.86	192	2.194	BLEO
chr4	106600000	107280000	2193.06	36	3393.12	112	2.011	BLEO
chr4	107280000	107920000	1522.69	28	2421.14	94	2.111	BLEO
chr4	107920000	108680000	4128.85	55	4154.96	150	2.71	BLEO
chr4	108680000	109600000	7367.66	105	4060.9	238	4.112	BLEO
chr4	109600000	110320000	4614.15	45	2996.46	130	4.449	BLEO
chr4	110320000	110920000	1306.97	21	2125.11	78	2.284	BLEO
chr4	110920000	111520000	1954.19	21	2759.53	78	2.63	BLEO
chr4	111520000	112960000	13857.7	378	6608.23	634	3.517	BLEO
chr4	112960000	114000000	5486.61	153	4696.48	314	2.398	BLEO
chr4	114000000	115320000	13250.6	300	5625.61	528	4.146	BLEO
chr4	115320000	116960000	13954.8	528	11160.9	832	1.97	BLEO
chr4	116960000	117920000	5058.38	120	6404.7	262	1.724	BLEO
chr4	117920000	119200000	10976.4	276	8086.03	494	2.43	BLEO
chr4	119200000	120440000	8166.45	253	5557.31	462	2.683	BLEO
chr4	120440000	121000000	1833.26	15	1972.86	62	3.841	BLEO
chr4	121000000	122760000	18628.6	630	9013.67	962	3.156	BLEO
chr4	122760000	123880000	8382.99	190	6109.64	370	2.672	BLEO
chr4	123880000	125240000	19172.8	325	8771.58	562	3.78	BLEO
chr4	125240000	126200000	10194.6	120	6414.62	262	3.47	BLEO
chr4	126200000	127520000	15990.7	300	10899.7	528	2.582	BLEO
chr4	127520000	128520000	9691.64	136	7791.93	288	2.634	BLEO
chr4	128520000	130160000	14371.4	528	6803.98	832	3.328	BLEO
chr4	130160000	131920000	16420.2	630	13195.6	962	1.9	BLEO
chr4	131920000	133640000	17966.7	595	12826.4	918	2.161	BLEO
chr4	133640000	135120000	11876.1	406	12262.7	672	1.603	BLEO
chr4	135120000	137320000	27824.8	1081	19837.8	1518	1.97	BLEO
chr4	137320000	137840000	741.456	10	2134.38	48	1.667	BLEO
chr4	137840000	139080000	12393.8	253	9129.49	462	2.479	BLEO
chr4	139080000	139920000	4654.72	78	6231.69	192	1.839	BLEO
chr4	139920000	140560000	1547.11	28	1773.19	94	2.929	BLEO
chr4	140560000	141280000	3976.76	45	4219.08	130	2.723	BLEO
chr4	141280000	142080000	3656.98	66	4592.74	170	2.051	BLEO
chr4	142080000	143040000	8748.36	120	7288.17	262	2.621	BLEO
chr4	143040000	144480000	13963.6	378	11052.7	634	2.119	BLEO
chr4	144480000	145080000	1181.35	21	1961.8	78	2.237	BLEO
chr4	145080000	146000000	5749.98	105	4537.22	238	2.873	BLEO
chr4	146000000	147120000	7864.68	190	5733.47	370	2.671	BLEO
chr4	147120000	148000000	5422.92	91	5807.53	214	2.196	BLEO
chr4	148000000	148880000	4330.67	91	4567.07	214	2.23	BLEO
chr4	148880000	150240000	12902.6	325	8628.7	562	2.586	BLEO
chr4	150240000	150840000	2121.15	21	2605.59	78	3.024	BLEO
chr4	150840000	152000000	10591.9	210	5539.02	400	3.642	BLEO
chr4	152000000	153320000	15546.2	300	8365.67	528	3.271	BLEO
chr4	153320000	154040000	2421.1	45	3653.7	130	1.914	BLEO
chr4	154040000	154600000	1281.01	15	1922.08	62	2.755	BLEO
chr4	154600000	155440000	3523.32	78	3108.87	192	2.79	BLEO
chr4	155440000	156280000	4030.73	78	4444.5	192	2.232	BLEO
chr4	156280000	156720000	456.381	3	951.46	22	3.518	BLEO
chr4	156720000	158160000	16957.8	378	9172.83	634	3.101	BLEO
chr4	158160000	158880000	3179.02	45	3354.57	130	2.738	BLEO
chr4	158880000	159600000	2132.63	45	2953.69	130	2.086	BLEO
chr4	159600000	160400000	4737.59	66	2651.28	170	4.603	BLEO
chr4	160400000	163360000	49356.3	2145	16933.1	2762	3.753	BLEO
chr4	163360000	164480000	6787.66	190	6799.47	370	1.944	BLEO
chr4	164480000	165680000	8060.75	231	6767.82	430	2.217	BLEO
chr4	165680000	166440000	1935.84	55	2502.23	150	2.11	BLEO
chr4	166440000	167040000	1365.57	21	2225.42	78	2.279	BLEO
chr4	167040000	169080000	24104.7	903	12687.1	1302	2.739	BLEO
chr4	169080000	169840000	3728.97	55	3227.98	150	3.151	BLEO
chr4	169840000	170520000	3444.03	36	2331.45	112	4.596	BLEO
chr4	170520000	171040000	593.826	10	1203.06	48	2.369	BLEO
chr4	171040000	173760000	46205.8	1770	12225	2330	4.975	BLEO
chr4	173760000	174320000	861.698	15	1680.33	62	2.12	BLEO
chr4	174320000	175280000	6473.05	120	5647.02	262	2.503	BLEO
chr4	175280000	176840000	13421.3	465	7356.59	750	2.943	BLEO
chr4	176840000	178520000	15803.5	561	6701.55	874	3.674	BLEO
chr4	178520000	181560000	53703.5	2278	21737.8	2914	3.16	BLEO
chr4	181560000	183840000	30009.1	1176	12621.7	1632	3.3	BLEO
chr4	183840000	184360000	969.883	10	1901.62	48	2.448	BLEO
chr4	184360000	185160000	3496.08	66	3383.11	170	2.662	BLEO
chr4	185160000	186080000	4558.61	105	5534	238	1.867	BLEO
chr4	186080000	187080000	6382.86	136	6318.98	288	2.139	BLEO
chr4	187080000	188520000	13747.2	378	10446.6	634	2.207	BLEO
chr4	188520000	189320000	4475.28	66	7139.47	170	1.615	BLEO
chr4	189320000	190120000	5321.64	66	6741.57	170	2.033	BLEO
chr3	440000	3240000	48882.4	1891	16856	2470	3.788	BLEO
chr3	3240000	4320000	8761.1	171	4771.68	342	3.672	BLEO
chr3	4320000	5280000	5224	120	3065.98	262	3.72	BLEO
chr3	5280000	8440000	59893.4	2485	13192.8	3150	5.755	BLEO
chr3	8440000	9720000	7256.32	276	4725.22	494	2.749	BLEO
chr3	9720000	10360000	1489.99	28	1592.42	94	3.141	BLEO
chr3	10360000	11120000	2575.84	55	2857.72	150	2.458	BLEO
chr3	11120000	11880000	2817.88	55	2767.39	150	2.777	BLEO
chr3	11880000	12960000	4657.73	171	3992.74	342	2.333	BLEO
chr3	12960000	13720000	3345.52	55	3453.88	150	2.642	BLEO
chr3	13720000	15120000	8100.06	351	5961.64	598	2.315	BLEO
chr3	15120000	16600000	11265	406	5114.51	672	3.646	BLEO
chr3	16600000	17280000	2880.86	36	2971.51	112	3.016	BLEO
chr3	17280000	17920000	2195.72	28	2741.7	94	2.689	BLEO
chr3	17920000	18480000	1168.37	15	2264.79	62	2.132	BLEO
chr3	18480000	19880000	12069.2	351	9567.7	598	2.149	BLEO
chr3	19880000	20320000	157.1	3	647.303	22	1.78	BLEO
chr3	20320000	22960000	40257.2	1653	18960.7	2194	2.818	BLEO
chr3	22960000	24000000	7350.43	153	5197.32	314	2.902	BLEO
chr3	24000000	24760000	3158.99	55	3356.18	150	2.567	BLEO
chr3	24760000	25960000	7948.43	231	8233.61	430	1.797	BLEO
chr3	25960000	27120000	8317.56	210	4949.06	400	3.201	BLEO
chr3	27120000	28400000	9021.41	276	6944.47	494	2.325	BLEO
chr3	28400000	30040000	21458.9	528	11142.1	832	3.035	BLEO
chr3	30040000	30800000	5827.34	55	3533.91	150	4.497	BLEO
chr3	30800000	31640000	5671.06	78	4631.37	192	3.014	BLEO
chr3	31640000	32200000	1339.64	15	2318.25	62	2.389	BLEO
chr3	32200000	32960000	2536.7	55	3017.44	150	2.293	BLEO
chr3	32960000	33920000	5139.93	120	3409.49	262	3.291	BLEO
chr3	33920000	36760000	50089.3	1953	9100.95	2542	7.164	BLEO
chr3	36760000	37440000	1521.38	36	1343.22	112	3.524	BLEO
chr3	37440000	37880000	198.38	3	783.698	22	1.856	BLEO
chr3	37880000	38560000	1564.96	36	2383.89	112	2.042	BLEO
chr3	38560000	39440000	3459.84	91	3822.02	214	2.129	BLEO
chr3	39440000	40240000	4561.77	66	3618.93	170	3.247	BLEO
chr3	40240000	41240000	6399.89	136	7771.14	288	1.744	BLEO
chr3	41240000	42280000	6206.16	153	7308.58	314	1.743	BLEO
chr3	42280000	42960000	1757.63	36	2982.32	112	1.834	BLEO
chr3	42960000	44360000	13422.5	351	6855.86	598	3.336	BLEO
chr3	44360000	45040000	2472.43	36	1974.66	112	3.895	BLEO
chr3	45040000	45760000	3914.61	45	4141.54	130	2.731	BLEO
chr3	45760000	46960000	9082.48	231	6301.16	430	2.683	BLEO
chr3	46960000	47440000	558.762	6	1391.58	34	2.275	BLEO
chr3	47440000	48240000	2325.2	66	3088.71	170	1.939	BLEO
chr3	48240000	49120000	2541.31	91	2925.02	214	2.043	BLEO
chr3	49120000	50240000	3688	190	3180.76	370	2.258	BLEO
chr3	50240000	51960000	13203.5	595	3154.33	918	6.458	BLEO
chr3	51960000	52480000	526.006	10	793.567	48	3.182	BLEO
chr3	52480000	53280000	2126.26	66	2158.16	170	2.538	BLEO
chr3	53280000	53960000	2241.11	36	3353.22	112	2.079	BLEO
chr3	53960000	54840000	4984.23	91	5000.77	214	2.344	BLEO
chr3	54840000	56600000	21861.1	630	11224	962	2.974	BLEO
chr3	56600000	57120000	569.966	10	1524.75	48	1.794	BLEO
chr3	57120000	58560000	7076.4	378	5079.09	634	2.337	BLEO
chr3	58560000	59920000	13693.5	325	9943.85	562	2.381	BLEO
chr3	59920000	61480000	17289.2	465	9112.43	750	3.06	BLEO
chr3	61480000	62280000	4519.82	66	4119.38	170	2.826	BLEO
chr3	62280000	63800000	16198.3	435	6005.63	710	4.402	BLEO
chr3	63800000	64520000	2962.45	45	1537.33	130	5.567	BLEO
chr3	64520000	65320000	4788.04	66	3321.89	170	3.713	BLEO
chr3	65320000	66280000	5456.71	120	4779.21	262	2.493	BLEO
chr3	66280000	66960000	3751.77	36	2291.09	112	5.095	BLEO
chr3	66960000	67960000	7578.03	136	6808.7	288	2.357	BLEO
chr3	67960000	69000000	9085.31	153	6020.13	314	3.097	BLEO
chr3	69000000	70080000	6207.87	171	6207.92	342	2	BLEO
chr3	70080000	71760000	19517.6	561	8276.53	874	3.674	BLEO
chr3	71760000	73160000	16807.9	351	6668.86	598	4.294	BLEO
chr3	73160000	73960000	2941.77	66	4915.04	170	1.542	BLEO
chr3	73960000	75560000	16192.3	496	7680.02	790	3.358	BLEO
chr3	75560000	76720000	6537.89	210	8674.51	400	1.436	BLEO
chr3	76720000	77400000	2199.63	36	4137.69	112	1.654	BLEO
chr3	77400000	78680000	13076.8	276	9587.83	494	2.441	BLEO
chr3	78680000	79600000	6390.82	105	4649.51	238	3.116	BLEO
chr3	79600000	81320000	21019.6	595	8520.7	918	3.806	BLEO
chr3	81320000	82280000	5563.24	120	4829.41	262	2.515	BLEO
chr3	82280000	86680000	108860	5151	41542	6110	3.108	BLEO
chr3	86680000	87320000	2220.75	28	2093.09	94	3.562	BLEO
chr3	87320000	88280000	6185.7	120	6720.2	262	2.01	BLEO
chr3	88280000	90520000	33548.5	1128	10713	1574	4.37	BLEO
chr3	90520000	97440000	86313	13530	32639.8	15088	2.949	BLEO
chr3	97440000	98280000	2945.8	78	5584.38	192	1.298	BLEO
chr3	98280000	99520000	12590.3	253	5899.6	462	3.897	BLEO
chr3	99520000	100040000	1645.06	10	1537.77	48	5.135	BLEO
chr3	100040000	101440000	14563.6	351	6073.44	598	4.085	BLEO
chr3	101440000	101960000	891.434	10	1280.16	48	3.342	BLEO
chr3	101960000	103800000	25252.6	703	9909.21	1054	3.821	BLEO
chr3	103800000	105240000	19798	378	9986.39	634	3.325	BLEO
chr3	105240000	106880000	24583.6	528	11032.7	832	3.511	BLEO
chr3	106880000	107360000	656.696	6	1794.55	34	2.074	BLEO
chr3	107360000	108280000	6871.63	105	5042.29	238	3.089	BLEO
chr3	108280000	108720000	166.025	3	1180.41	22	1.031	BLEO
chr3	108720000	111840000	60768.5	2415	16204.6	3070	4.767	BLEO
chr3	111840000	113480000	15983.1	528	8893.54	832	2.832	BLEO
chr3	113480000	114000000	593.76	10	1799.55	48	1.584	BLEO
chr3	114000000	114880000	5921.6	91	5382.95	214	2.587	BLEO
chr3	114880000	115600000	3805.97	45	4460.29	130	2.465	BLEO
chr3	115600000	116680000	5667.88	171	8230.28	342	1.377	BLEO
chr3	116680000	117760000	8344.15	171	7736.07	342	2.157	BLEO
chr3	117760000	118840000	5937.12	171	5696.63	342	2.084	BLEO
chr3	118840000	120520000	12297.7	561	7750.82	874	2.472	BLEO
chr3	120520000	121240000	2589.03	45	3035.47	130	2.464	BLEO
chr3	121240000	122080000	4961.24	78	4573.09	192	2.67	BLEO
chr3	122080000	123320000	8810.82	253	4561.45	462	3.527	BLEO
chr3	123320000	124280000	5984.94	120	4679.8	262	2.792	BLEO
chr3	124280000	125400000	8171.02	190	3676.73	370	4.328	BLEO
chr3	125400000	127280000	20988.6	741	7664.56	1102	4.072	BLEO
chr3	127280000	127800000	1121.1	10	1515.17	48	3.552	BLEO
chr3	127800000	128320000	1410.02	10	1209.21	48	5.597	BLEO
chr3	128320000	129840000	9198.31	435	3386.59	710	4.433	BLEO
chr3	129840000	132440000	32805.3	1596	11030.1	2128	3.966	BLEO
chr3	132440000	133560000	8805.44	190	5435.49	370	3.155	BLEO
chr3	133560000	134280000	1732.77	45	2799.55	130	1.788	BLEO
chr3	134280000	135600000	14176.8	300	5027.84	528	4.963	BLEO
chr3	135600000	136760000	10556.8	210	3367.36	400	5.972	BLEO
chr3	136760000	137760000	8037.63	136	2825.78	288	6.023	BLEO
chr3	137760000	139120000	8967.26	325	4540.43	562	3.415	BLEO
chr3	139120000	140960000	23377.3	703	6848.49	1054	5.118	BLEO
chr3	140960000	142720000	13374.4	630	6925.39	962	2.949	BLEO
chr3	142720000	143480000	4575.4	55	3864.83	150	3.229	BLEO
chr3	143480000	144520000	6672.07	153	7488.91	314	1.828	BLEO
chr3	144520000	145480000	5993.32	120	7532.13	262	1.737	BLEO
chr3	145480000	146360000	3486.55	91	3682.92	214	2.226	BLEO
chr3	146360000	147160000	3597.2	66	5178.9	170	1.789	BLEO
chr3	147160000	148640000	14893.5	406	10945.6	672	2.252	BLEO
chr3	148640000	150280000	13670.1	528	5360.24	832	4.019	BLEO
chr3	150280000	150880000	1194.92	21	2014.44	78	2.203	BLEO
chr3	150880000	151640000	4595.58	55	4121.96	150	3.041	BLEO
chr3	151640000	152280000	2420.98	28	2467.2	94	3.294	BLEO
chr3	152280000	154040000	19594.5	630	9765.44	962	3.064	BLEO
chr3	154040000	155680000	16067	528	8669.87	832	2.92	BLEO
chr3	155680000	156240000	1200.81	15	1632.62	62	3.04	BLEO
chr3	156240000	157280000	5249.9	153	5882.83	314	1.831	BLEO
chr3	157280000	158360000	8837.48	171	5066.47	342	3.489	BLEO
chr3	158360000	159000000	2160.33	28	2801.5	94	2.589	BLEO
chr3	159000000	160240000	7808.24	253	6728.48	462	2.119	BLEO
chr3	160240000	161200000	5870.57	120	3816.21	262	3.359	BLEO
chr3	161200000	162800000	18057.3	496	11168.8	790	2.575	BLEO
chr3	162800000	165640000	52657.1	1953	34146.2	2542	2.007	BLEO
chr3	165640000	167520000	20027.6	741	15715.9	1102	1.895	BLEO
chr3	167520000	168600000	7151.39	171	6897.78	342	2.074	BLEO
chr3	168600000	169480000	6915.15	91	5055.61	214	3.217	BLEO
chr3	169480000	170600000	7992.6	190	4782.21	370	3.255	BLEO
chr3	170600000	171360000	5118.19	55	3983.75	150	3.504	BLEO
chr3	171360000	172520000	6394.87	210	5468.02	400	2.228	BLEO
chr3	172520000	173760000	7852.72	253	9377.12	462	1.529	BLEO
chr3	173760000	176200000	46435.4	1378	21296.8	1872	2.962	BLEO
chr3	176200000	178120000	30348.9	780	10908.6	1150	4.102	BLEO
chr3	178120000	179320000	8468.58	231	4931.17	430	3.197	BLEO
chr3	179320000	180360000	6833.09	153	5288.56	314	2.652	BLEO
chr3	180360000	182400000	27941.3	903	13691.2	1302	2.943	BLEO
chr3	182400000	183560000	6345.76	210	4734.53	400	2.553	BLEO
chr3	183560000	184080000	901.46	10	1662.42	48	2.603	BLEO
chr3	184080000	185320000	6843.87	253	3705.03	462	3.373	BLEO
chr3	185320000	186520000	8310.17	231	5724.74	430	2.702	BLEO
chr3	186520000	187440000	5725.14	105	4533.45	238	2.862	BLEO
chr3	187440000	188960000	17825.7	435	6307.27	710	4.613	BLEO
chr3	188960000	189680000	3805.59	45	3497.67	130	3.143	BLEO
chr3	189680000	190400000	2429.16	45	4012.38	130	1.749	BLEO
chr3	190400000	191160000	3240.63	55	4710.54	150	1.876	BLEO
chr3	191160000	192160000	7287.73	136	6256.92	288	2.467	BLEO
chr3	192160000	193320000	11795	210	6372.67	400	3.525	BLEO
chr3	193320000	194040000	4192.93	45	2394.91	130	5.058	BLEO
chr3	194040000	195720000	13325	561	5204.29	874	3.989	BLEO
chr2	680000	1880000	8584.13	231	9125.21	430	1.751	BLEO
chr2	1880000	3760000	16835.8	741	9820.99	1102	2.549	BLEO
chr2	3760000	7240000	64899.7	3081	19178	3822	4.198	BLEO
chr2	7240000	8880000	19985.6	528	7820.47	832	4.027	BLEO
chr2	8880000	9600000	1773.82	45	2695.88	130	1.901	BLEO
chr2	9600000	10840000	8229.95	253	4534.6	462	3.314	BLEO
chr2	10840000	11920000	7184.9	171	2779.23	342	5.17	BLEO
chr2	11920000	13160000	14790	253	5030.16	462	5.369	BLEO
chr2	13160000	14440000	13507.7	276	7330.32	494	3.298	BLEO
chr2	14440000	15760000	9151.4	300	9660.12	528	1.667	BLEO
chr2	15760000	16960000	9655.81	231	5552.85	430	3.237	BLEO
chr2	16960000	18560000	13658.3	496	9246.39	790	2.353	BLEO
chr2	18560000	20840000	27840.9	1176	9395.98	1632	4.112	BLEO
chr2	20840000	24000000	44664.9	2485	9432.4	3150	6.002	BLEO
chr2	24000000	25440000	11064.4	378	6108.6	634	3.038	BLEO
chr2	25440000	25960000	676.043	10	1608.53	48	2.017	BLEO
chr2	25960000	27560000	8167.56	496	4871	790	2.671	BLEO
chr2	27560000	29160000	16241.7	496	5091.03	790	5.081	BLEO
chr2	29160000	30360000	13106.5	231	4292.99	430	5.683	BLEO
chr2	30360000	30960000	2848.83	21	1418.92	78	7.457	BLEO
chr2	30960000	31920000	6412.21	120	5312.64	262	2.635	BLEO
chr2	31920000	32760000	2988.82	78	3751.64	192	1.961	BLEO
chr2	32760000	33840000	8015.54	171	3496.44	342	4.585	BLEO
chr2	33840000	37000000	54189.9	2485	7314.71	3150	9.391	BLEO
chr2	37000000	38160000	7850.27	210	6371.77	400	2.347	BLEO
chr2	38160000	39000000	3628.77	78	4502.8	192	1.984	BLEO
chr2	39000000	41040000	21220.1	903	10226.2	1302	2.992	BLEO
chr2	41040000	42040000	7506.35	136	5157.15	288	3.082	BLEO
chr2	42040000	43040000	4267.95	136	2924.85	288	3.09	BLEO
chr2	43040000	43840000	6378.9	66	3492.53	170	4.704	BLEO
chr2	43840000	45200000	11869.2	325	6933.08	562	2.96	BLEO
chr2	45200000	45840000	3435.52	28	2911.74	94	3.961	BLEO
chr2	45840000	46680000	3893.02	78	4436.83	192	2.16	BLEO
chr2	46680000	47560000	3193.14	91	3764.07	214	1.995	BLEO
chr2	47560000	48000000	499.648	3	875.825	22	4.184	BLEO
chr2	48000000	48800000	4047.03	66	3816.36	170	2.731	BLEO
chr2	48800000	50720000	25186.6	780	11876.3	1150	3.127	BLEO
chr2	50720000	54040000	65263.8	2775	16889.2	3478	4.843	BLEO
chr2	54040000	54960000	6560.62	105	4602.41	238	3.231	BLEO
chr2	54960000	56360000	7884.82	351	5803.32	598	2.315	BLEO
chr2	56360000	57760000	14439.4	351	6591.49	598	3.732	BLEO
chr2	57760000	58920000	10608.7	210	6687.4	400	3.022	BLEO
chr2	58920000	59440000	805.482	10	2295.77	48	1.684	BLEO
chr2	59440000	60880000	14182.9	378	9462.99	634	2.514	BLEO
chr2	60880000	62120000	8183.02	253	4113.91	462	3.632	BLEO
chr2	62120000	62640000	1605.13	10	1750.02	48	4.403	BLEO
chr2	62640000	63800000	8752.75	210	8444.5	400	1.974	BLEO
chr2	63800000	64240000	232.271	3	1076.35	22	1.582	BLEO
chr2	64240000	65280000	6903.39	153	5922.46	314	2.392	BLEO
chr2	65280000	65840000	946.745	15	1427.38	62	2.742	BLEO
chr2	65840000	66640000	4703.26	66	3040.92	170	3.984	BLEO
chr2	66640000	68320000	26572.6	561	10467.9	874	3.955	BLEO
chr2	68320000	69600000	7433.23	276	5665.73	494	2.348	BLEO
chr2	69600000	70520000	4084.6	105	2900.98	238	3.191	BLEO
chr2	70520000	71240000	2877.96	45	2658.47	130	3.127	BLEO
chr2	71240000	72400000	7264.18	210	7593.99	400	1.822	BLEO
chr2	72400000	73520000	5665.62	190	7486.56	370	1.474	BLEO
chr2	73520000	74680000	6204.08	210	4230.51	400	2.793	BLEO
chr2	74680000	75920000	10440.4	253	3465.32	462	5.502	BLEO
chr2	75920000	79240000	71508.7	2775	23395.7	3478	3.831	BLEO
chr2	79240000	80120000	4492.43	91	4926.86	214	2.144	BLEO
chr2	80120000	80840000	2262.48	45	3433.6	130	1.904	BLEO
chr2	80840000	84640000	84870	3741	21088.6	4558	4.903	BLEO
chr2	84640000	86360000	10235.9	595	4448.44	918	3.55	BLEO
chr2	86360000	87440000	5727.38	171	2382.53	342	4.808	BLEO
chr2	87440000	89880000	12576.5	1378	9938.39	1872	1.719	BLEO
chr2	89880000	90600000	554.972	45	300.871	130	5.329	BLEO
chr2	90600000	91760000	0	210	0	400	0	BLEO
chr2	91760000	92320000	421.999	15	0	62	0	BLEO
chr2	92320000	96640000	6176.22	4950	5322.07	5890	1.381	BLEO
chr2	96640000	97840000	7570.16	231	3538.04	430	3.983	BLEO
chr2	97840000	99040000	8596.09	231	7207.14	430	2.22	BLEO
chr2	99040000	100120000	6321.18	171	6075.58	342	2.081	BLEO
chr2	100120000	101040000	7633.61	105	4667.12	238	3.707	BLEO
chr2	101040000	101880000	3960.1	78	2864.16	192	3.403	BLEO
chr2	101880000	102480000	2463.45	21	2382.44	78	3.841	BLEO
chr2	102480000	103440000	3805.59	120	3745.26	262	2.219	BLEO
chr2	103440000	105640000	35210.3	1081	9304.87	1518	5.314	BLEO
chr2	105640000	107240000	14465	496	6315.87	790	3.648	BLEO
chr2	107240000	108800000	17284	465	8359.56	750	3.335	BLEO
chr2	108800000	109400000	935.426	21	1655.26	78	2.099	BLEO
chr2	109400000	112520000	22286.7	2415	10264.3	3070	2.76	BLEO
chr2	112520000	114200000	11896.3	561	5019.28	874	3.692	BLEO
chr2	114200000	114720000	595.877	10	1157.25	48	2.472	BLEO
chr2	114720000	115360000	1942.03	28	3134.33	94	2.08	BLEO
chr2	115360000	118560000	62840.9	2556	19461.1	3230	4.081	BLEO
chr2	118560000	119640000	7655.98	171	6985.17	342	2.192	BLEO
chr2	119640000	120400000	3263.31	55	3247.89	150	2.74	BLEO
chr2	120400000	121080000	2696.17	36	2316.35	112	3.621	BLEO
chr2	121080000	121840000	2602.18	55	3976.04	150	1.785	BLEO
chr2	121840000	122560000	1983.03	45	2436.15	130	2.352	BLEO
chr2	122560000	124680000	27164.6	990	13817	1408	2.796	BLEO
chr2	124680000	125640000	4987.32	120	7256.85	262	1.501	BLEO
chr2	125640000	127800000	27160.2	1035	15278.6	1462	2.511	BLEO
chr2	127800000	128800000	4217.27	136	3176.62	288	2.811	BLEO
chr2	128800000	129520000	2475.14	45	2775.62	130	2.576	BLEO
chr2	129520000	131120000	14643.3	496	8944.38	790	2.608	BLEO
chr2	131120000	133920000	26524.8	1891	17956.1	2470	1.929	BLEO
chr2	133920000	134640000	3484.5	45	4209.04	130	2.392	BLEO
chr2	134640000	135720000	6120.6	171	4397.18	342	2.784	BLEO
chr2	135720000	136640000	6353.53	105	3607.72	238	3.992	BLEO
chr2	136640000	137200000	1246.21	15	2066.4	62	2.493	BLEO
chr2	137200000	138600000	13583.9	351	7263.3	598	3.186	BLEO
chr2	138600000	139640000	8752.12	153	4002.02	314	4.488	BLEO
chr2	139640000	140520000	4661.82	91	5283.53	214	2.075	BLEO
chr2	140520000	142920000	39530.5	1326	19507.5	1810	2.766	BLEO
chr2	142920000	143800000	4678.64	91	6220.27	214	1.769	BLEO
chr2	143800000	145280000	15339.5	406	9948.4	672	2.552	BLEO
chr2	145280000	146640000	15999.2	325	13904.3	562	1.99	BLEO
chr2	146640000	147480000	4710.38	78	5801.56	192	1.999	BLEO
chr2	147480000	148680000	9761.2	231	3827.77	430	4.747	BLEO
chr2	148680000	149320000	2313.31	28	2717.99	94	2.857	BLEO
chr2	149320000	150440000	6576.29	190	5371.66	370	2.384	BLEO
chr2	150440000	151320000	7722.49	91	4544.11	214	3.997	BLEO
chr2	151320000	152360000	7510.57	153	6265.4	314	2.46	BLEO
chr2	152360000	152880000	615.009	10	1119.94	48	2.636	BLEO
chr2	152880000	153600000	3543.07	45	1976.39	130	5.179	BLEO
chr2	153600000	154440000	4018.19	78	4033.28	192	2.452	BLEO
chr2	154440000	156200000	21474.6	630	16866.2	962	1.944	BLEO
chr2	156200000	157040000	4153.65	78	5692.97	192	1.796	BLEO
chr2	157040000	158160000	9649.31	190	7284.1	370	2.58	BLEO
chr2	158160000	159720000	15070.4	465	5948.64	750	4.086	BLEO
chr2	159720000	160880000	7750.36	210	4810.7	400	3.069	BLEO
chr2	160880000	162160000	14439.6	276	4881.81	494	5.294	BLEO
chr2	162160000	163200000	5061.32	153	5675.59	314	1.83	BLEO
chr2	163200000	164000000	2941.66	66	2133.89	170	3.551	BLEO
chr2	164000000	165400000	15745.4	351	9037.66	598	2.968	BLEO
chr2	165400000	167360000	19680.5	820	10343.2	1200	2.785	BLEO
chr2	167360000	169160000	18149.8	666	13233.5	1008	2.076	BLEO
chr2	169160000	170280000	5892.69	190	5586.55	370	2.054	BLEO
chr2	170280000	171080000	2746.11	66	3243.16	170	2.181	BLEO
chr2	171080000	171760000	3616.57	36	2055.66	112	5.473	BLEO
chr2	171760000	172400000	2564.42	28	1684.46	94	5.111	BLEO
chr2	172400000	173440000	6899.38	153	5517.56	314	2.566	BLEO
chr2	173440000	175280000	20503.9	703	7084.81	1054	4.339	BLEO
chr2	175280000	176040000	2340.17	55	2400.21	150	2.659	BLEO
chr2	176040000	176960000	5884.19	105	4648.79	238	2.869	BLEO
chr2	176960000	178000000	7301.99	153	5944.19	314	2.521	BLEO
chr2	178000000	178720000	2657.28	45	2719.53	130	2.823	BLEO
chr2	178720000	179400000	1708.34	36	2235.74	112	2.377	BLEO
chr2	179400000	180960000	14306.7	465	7113.11	750	3.244	BLEO
chr2	180960000	181960000	10320.6	136	6676.49	288	3.273	BLEO
chr2	181960000	183000000	6297.75	153	7961.2	314	1.623	BLEO
chr2	183000000	184080000	5953.09	171	6090.82	342	1.955	BLEO
chr2	184080000	186160000	25904.9	946	16094.6	1354	2.304	BLEO
chr2	186160000	187680000	12007.1	435	10675.3	710	1.836	BLEO
chr2	187680000	188360000	3129.95	36	3826.44	112	2.545	BLEO
chr2	188360000	189400000	9232.61	153	8258.58	314	2.294	BLEO
chr2	189400000	190520000	7614.32	190	7211.41	370	2.056	BLEO
chr2	190520000	191840000	11120.5	300	5703.8	528	3.431	BLEO
chr2	191840000	192400000	1365.46	15	1811.52	62	3.116	BLEO
chr2	192400000	193160000	3369.07	55	3597.34	150	2.554	BLEO
chr2	193160000	194920000	21049.1	630	15723.1	962	2.044	BLEO
chr2	194920000	196160000	11530.5	253	9512.4	462	2.213	BLEO
chr2	196160000	196920000	3123.53	55	4316.59	150	1.973	BLEO
chr2	196920000	197680000	3379.78	55	3681.72	150	2.504	BLEO
chr2	197680000	198640000	3877.78	120	4231.63	262	2.001	BLEO
chr2	198640000	200800000	26617.3	1035	7468.79	1462	5.034	BLEO
chr2	200800000	201720000	5189.1	105	3715.53	238	3.166	BLEO
chr2	201720000	203160000	9438.17	378	6613.72	634	2.394	BLEO
chr2	203160000	204800000	17294.3	528	6397.59	832	4.26	BLEO
chr2	204800000	207000000	31979.1	1081	7051.58	1518	6.368	BLEO
chr2	207000000	208480000	11224.7	406	7333.16	672	2.534	BLEO
chr2	208480000	209240000	1920.26	55	2530	150	2.07	BLEO
chr2	209240000	210160000	6395.04	105	3658.82	238	3.962	BLEO
chr2	210160000	211320000	7745.7	210	7650.07	400	1.929	BLEO
chr2	211320000	212040000	2497.44	45	4062.58	130	1.776	BLEO
chr2	212040000	213440000	14853.7	351	8966.08	598	2.822	BLEO
chr2	213440000	214120000	3137.34	36	2527.76	112	3.861	BLEO
chr2	214120000	216200000	33519.1	946	13860.1	1354	3.461	BLEO
chr2	216200000	216920000	4259.85	45	2519.88	130	4.884	BLEO
chr2	216920000	217360000	243.999	3	821.446	22	2.178	BLEO
chr2	217360000	219040000	21132.4	561	6376.21	874	5.163	BLEO
chr2	219040000	219720000	1412.87	36	1784.18	112	2.464	BLEO
chr2	219720000	220560000	2169.17	78	2458.23	192	2.172	BLEO
chr2	220560000	222880000	41222.9	1225	10208.6	1690	5.571	BLEO
chr2	222880000	223520000	2056.19	28	2306.13	94	2.993	BLEO
chr2	223520000	224800000	9661.37	276	6315.48	494	2.738	BLEO
chr2	224800000	225200000	166.76	1	480.325	10	3.472	BLEO
chr2	225200000	225880000	1919.51	36	3654.94	112	1.634	BLEO
chr2	225880000	226520000	2484.7	28	3034.1	94	2.749	BLEO
chr2	226520000	228000000	20496.1	406	8420.82	672	4.029	BLEO
chr2	228000000	228760000	2969.6	55	2843.31	150	2.848	BLEO
chr2	228760000	230600000	24233.1	703	7789.18	1054	4.664	BLEO
chr2	230600000	231680000	7232.17	171	4021.2	342	3.597	BLEO
chr2	231680000	232360000	2052.88	36	1767.41	112	3.614	BLEO
chr2	232360000	233400000	7952.95	153	2552.83	314	6.394	BLEO
chr2	233400000	234200000	4735.22	66	3252.97	170	3.749	BLEO
chr2	234200000	234840000	1850.69	28	2643.85	94	2.35	BLEO
chr2	234840000	236040000	11401.6	231	7872.33	430	2.696	BLEO
chr2	236040000	236680000	2583	28	2876.45	94	3.015	BLEO
chr2	236680000	237120000	582.474	3	903.232	22	4.729	BLEO
chr2	237120000	238000000	8934.95	91	3552.83	214	5.914	BLEO
chr2	238000000	238480000	818.034	6	877.826	34	5.281	BLEO
chr2	238480000	239240000	3160.35	55	2439.5	150	3.533	BLEO
chr2	239240000	239960000	3335.16	45	2590.08	130	3.72	BLEO
chr2	239960000	240960000	7916.52	136	4960.76	288	3.379	BLEO
chr2	240960000	241440000	559.017	6	1185.6	34	2.672	BLEO
chr2	241440000	242160000	1623.16	45	2685.53	130	1.746	BLEO
chr1	1480000	3720000	15218.7	1128	4918.82	1574	4.317	BLEO
chr1	3720000	6040000	34167.9	1225	8140.16	1690	5.791	BLEO
chr1	6040000	6720000	929.028	36	1384.23	112	2.088	BLEO
chr1	6720000	8000000	12690.3	276	4895.05	494	4.64	BLEO
chr1	8000000	8440000	539.289	3	1042.12	22	3.795	BLEO
chr1	8440000	9160000	1637.26	45	2674.1	130	1.769	BLEO
chr1	9160000	9680000	508.166	10	1524.09	48	1.6	BLEO
chr1	9680000	10520000	3383.34	78	2462.43	192	3.382	BLEO
chr1	10520000	11080000	1759.41	15	1592.94	62	4.565	BLEO
chr1	11080000	11960000	4675.15	91	3087.81	214	3.561	BLEO
chr1	11960000	12840000	3088.08	91	1393.72	214	5.211	BLEO
chr1	12840000	13560000	0	45	720.382	130	0	BLEO
chr1	13560000	15840000	22873.8	1176	5337.18	1632	5.948	BLEO
chr1	15840000	16880000	3025.03	153	2241.52	314	2.77	BLEO
chr1	16880000	17280000	83.137	1	488.26	10	1.703	BLEO
chr1	17280000	17760000	348.799	6	800.519	34	2.469	BLEO
chr1	17760000	19200000	13968	378	5197.4	634	4.508	BLEO
chr1	19200000	20000000	1837.56	66	2044.33	170	2.315	BLEO
chr1	20000000	21000000	5911.91	136	2789.1	288	4.489	BLEO
chr1	21000000	21560000	1796.09	15	1879.18	62	3.951	BLEO
chr1	21560000	23280000	13296.9	595	6999.67	918	2.931	BLEO
chr1	23280000	24080000	3516.14	66	3197.35	170	2.833	BLEO
chr1	24080000	24960000	3581.18	91	3376.6	214	2.494	BLEO
[truncated: 5,065 more rows]

## Sheet: Table S8
Table S8. DoD value of TADs
Chr	Start	End	DoD	Gap-Ratio	sample
chr1	1480000	3720000	2.79107	0.0892857	BLEO
chr1	3720000	6040000	2.94511	0.0646552	BLEO
chr1	6040000	6720000	2.09787	0	BLEO
chr1	6720000	8000000	2.38087	0	BLEO
chr1	8000000	8440000	1.78931	0	BLEO
chr1	8440000	9160000	2.18349	0	BLEO
chr1	9160000	9680000	2.01901	0	BLEO
chr1	9680000	10520000	2.25589	0	BLEO
chr1	10520000	11080000	2.84284	0	BLEO
chr1	11080000	11960000	2.60658	0	BLEO
chr1	11960000	12840000	2.31426	0	BLEO
chr1	12840000	13560000	0	0.819444	BLEO
chr1	13560000	15840000	2.67079	0.0921053	BLEO
chr1	15840000	16880000	2.51741	0	BLEO
chr1	16880000	17280000	0	0.225	BLEO
chr1	17280000	17760000	2.12056	0	BLEO
chr1	17760000	19200000	2.74693	0	BLEO
chr1	19200000	20000000	1.96983	0	BLEO
chr1	20000000	21000000	2.22591	0	BLEO
chr1	21000000	21560000	2.66214	0	BLEO
chr1	21560000	23280000	2.36439	0	BLEO
chr1	23280000	24080000	2.2622	0	BLEO
chr1	24080000	24960000	2.31178	0.113636	BLEO
chr1	24960000	25560000	2.13892	0	BLEO
chr1	25560000	26160000	2.39107	0.05	BLEO
chr1	26160000	26800000	2.38992	0	BLEO
chr1	26800000	27240000	1.71762	0	BLEO
chr1	27240000	28000000	2.33487	0	BLEO
chr1	28000000	29000000	2.16876	0	BLEO
chr1	29000000	30200000	2.48508	0.125	BLEO
chr1	30200000	31200000	2.83948	0	BLEO
chr1	31200000	32080000	2.10674	0	BLEO
chr1	32080000	32880000	2.03345	0	BLEO
chr1	32880000	33960000	2.24115	0	BLEO
chr1	33960000	35240000	2.9447	0	BLEO
chr1	35240000	36920000	2.42305	0	BLEO
chr1	36920000	38480000	2.61556	0	BLEO
chr1	38480000	39320000	2.8466	0	BLEO
chr1	39320000	40240000	2.1145	0	BLEO
chr1	40240000	41000000	2.06715	0	BLEO
chr1	41000000	41480000	1.75756	0	BLEO
chr1	41480000	42640000	2.56883	0	BLEO
chr1	42640000	43680000	2.14861	0	BLEO
chr1	43680000	44520000	2.27746	0	BLEO
chr1	44520000	45160000	2.09054	0	BLEO
chr1	45160000	46040000	1.90921	0	BLEO
chr1	46040000	46840000	2.4883	0	BLEO
chr1	46840000	47640000	2.40986	0	BLEO
chr1	47640000	48560000	2.64939	0	BLEO
chr1	48560000	49040000	2.41618	0	BLEO
chr1	49040000	50840000	2.88245	0	BLEO
chr1	50840000	51760000	2.45522	0	BLEO
chr1	51760000	52480000	2.47908	0	BLEO
chr1	52480000	53720000	2.46333	0.00806452	BLEO
chr1	53720000	54320000	2.30564	0	BLEO
chr1	54320000	55520000	2.4288	0	BLEO
chr1	55520000	57280000	2.62171	0	BLEO
chr1	57280000	59120000	2.86485	0	BLEO
chr1	59120000	60280000	2.47821	0	BLEO
chr1	60280000	61320000	2.66306	0	BLEO
chr1	61320000	62600000	2.68663	0	BLEO
chr1	62600000	63320000	2.3989	0	BLEO
chr1	63320000	64040000	2.64925	0	BLEO
chr1	64040000	64720000	2.21529	0	BLEO
chr1	64720000	65560000	2.30302	0	BLEO
chr1	65560000	67200000	2.44933	0	BLEO
chr1	67200000	67960000	2.2441	0	BLEO
chr1	67960000	68960000	1.8844	0	BLEO
chr1	68960000	70440000	2.93572	0	BLEO
chr1	70440000	71000000	2.39795	0	BLEO
chr1	71000000	73120000	2.88386	0.0188679	BLEO
chr1	73120000	74320000	3.1119	0	BLEO
chr1	74320000	75200000	2.69185	0	BLEO
chr1	75200000	76240000	2.76503	0	BLEO
chr1	76240000	77600000	2.80172	0	BLEO
chr1	77600000	78560000	2.61146	0	BLEO
chr1	78560000	79160000	2.0143	0	BLEO
chr1	79160000	80640000	2.66486	0	BLEO
chr1	80640000	82480000	2.81338	0	BLEO
chr1	82480000	84320000	2.9373	0	BLEO
chr1	84320000	85400000	2.40376	0	BLEO
chr1	85400000	86840000	2.5585	0	BLEO
chr1	86840000	89080000	2.76977	0	BLEO
chr1	89080000	90520000	2.40357	0	BLEO
chr1	90520000	91160000	3.28659	0	BLEO
chr1	91160000	91920000	2.6023	0	BLEO
chr1	91920000	92400000	2.23593	0	BLEO
chr1	92400000	93320000	2.42448	0	BLEO
chr1	93320000	94360000	2.30831	0	BLEO
chr1	94360000	95720000	2.20116	0	BLEO
chr1	95720000	97360000	2.78312	0	BLEO
chr1	97360000	99000000	2.76227	0	BLEO
chr1	99000000	100240000	2.56365	0	BLEO
chr1	100240000	101840000	2.50969	0	BLEO
chr1	101840000	103680000	3.0026	0	BLEO
chr1	103680000	104280000	0	0.533333	BLEO
chr1	104280000	109080000	2.95208	0.0375	BLEO
chr1	109080000	110600000	2.47363	0	BLEO
chr1	110600000	111080000	1.91425	0	BLEO
chr1	111080000	112320000	2.42967	0	BLEO
chr1	112320000	112920000	2.97693	0.0166667	BLEO
chr1	112920000	114480000	2.49186	0	BLEO
chr1	114480000	115320000	2.54624	0	BLEO
chr1	115320000	116320000	2.36711	0	BLEO
chr1	116320000	117120000	2.1539	0	BLEO
chr1	117120000	117600000	2.73717	0	BLEO
chr1	117600000	118520000	2.10385	0	BLEO
chr1	118520000	121520000	2.83145	0.17	BLEO
chr1	121520000	145840000	0	0.942023	BLEO
chr1	145840000	149760000	0	0.553571	BLEO
chr1	149760000	151040000	2.29287	0.0234375	BLEO
chr1	151040000	152000000	2.16639	0	BLEO
chr1	152000000	153320000	2.72002	0	BLEO
chr1	153320000	154160000	1.88597	0	BLEO
chr1	154160000	155160000	2.22895	0	BLEO
chr1	155160000	156320000	2.34999	0	BLEO
chr1	156320000	157040000	2.06678	0	BLEO
chr1	157040000	159200000	2.6513	0	BLEO
chr1	159200000	160400000	2.39519	0	BLEO
chr1	160400000	161440000	2.34999	0.0288462	BLEO
chr1	161440000	162800000	2.25459	0.0220588	BLEO
chr1	162800000	163320000	1.61282	0	BLEO
chr1	163320000	164240000	2.87273	0	BLEO
chr1	164240000	165080000	2.59241	0	BLEO
chr1	165080000	165920000	2.08991	0	BLEO
chr1	165920000	168280000	2.66242	0	BLEO
chr1	168280000	169800000	2.71235	0	BLEO
chr1	169800000	171440000	2.53849	0	BLEO
chr1	171440000	172680000	2.16632	0	BLEO
chr1	172680000	174040000	2.54789	0	BLEO
chr1	174040000	175000000	2.33351	0	BLEO
chr1	175000000	176240000	2.64723	0	BLEO
chr1	176240000	176840000	2.43597	0	BLEO
chr1	176840000	177920000	2.68999	0	BLEO
chr1	177920000	179800000	2.44546	0	BLEO
chr1	179800000	180200000	1.86259	0	BLEO
chr1	180200000	181160000	1.94583	0	BLEO
chr1	181160000	182800000	2.56371	0	BLEO
chr1	182800000	183600000	2.18165	0	BLEO
chr1	183600000	184680000	2.31205	0	BLEO
chr1	184680000	185680000	2.34355	0	BLEO
chr1	185680000	186320000	2.38857	0	BLEO
chr1	186320000	187000000	2.12577	0	BLEO
chr1	187000000	188720000	2.82237	0	BLEO
chr1	188720000	189160000	3.21146	0	BLEO
chr1	189160000	190440000	2.83502	0	BLEO
chr1	190440000	192440000	2.83022	0	BLEO
chr1	192440000	193120000	2.19856	0	BLEO
chr1	193120000	194080000	2.82265	0	BLEO
chr1	194080000	196080000	2.91355	0	BLEO
chr1	196080000	196680000	2.35752	0	BLEO
chr1	196680000	197360000	2.51576	0	BLEO
chr1	197360000	198680000	2.42611	0	BLEO
chr1	198680000	199560000	2.52483	0	BLEO
chr1	199560000	201400000	2.41752	0	BLEO
chr1	201400000	202120000	1.69519	0	BLEO
chr1	202120000	203000000	2.04563	0	BLEO
chr1	203000000	203800000	1.73342	0	BLEO
chr1	203800000	204480000	1.98875	0	BLEO
chr1	204480000	205520000	2.27698	0	BLEO
chr1	205520000	206640000	0	0.25	BLEO
chr1	206640000	208000000	2.27329	0.0220588	BLEO
chr1	208000000	209720000	2.62217	0	BLEO
chr1	209720000	211440000	2.48469	0	BLEO
chr1	211440000	213280000	2.41065	0	BLEO
chr1	213280000	214400000	2.82818	0	BLEO
chr1	214400000	215760000	2.49983	0	BLEO
chr1	215760000	216880000	2.61606	0	BLEO
chr1	216880000	218440000	2.76634	0	BLEO
chr1	218440000	220080000	2.49827	0	BLEO
chr1	220080000	220960000	2.67788	0	BLEO
chr1	220960000	221640000	2.49169	0	BLEO
chr1	221640000	222840000	2.509	0	BLEO
chr1	222840000	223280000	2.66846	0	BLEO
chr1	223280000	223880000	3.53721	0.1	BLEO
chr1	223880000	225600000	2.51501	0	BLEO
chr1	225600000	226320000	1.86072	0	BLEO
chr1	226320000	227640000	2.58109	0	BLEO
chr1	227640000	228720000	2.62213	0	BLEO
chr1	228720000	229680000	2.40115	0.0416667	BLEO
chr1	229680000	230760000	2.52241	0	BLEO
chr1	230760000	231400000	2.27319	0	BLEO
chr1	231400000	232760000	2.60979	0	BLEO
chr1	232760000	233440000	2.88346	0	BLEO
chr1	233440000	234480000	2.81559	0	BLEO
chr1	234480000	235280000	2.08038	0.05	BLEO
chr1	235280000	236240000	2.35794	0	BLEO
chr1	236240000	236720000	2.25062	0	BLEO
chr1	236720000	237800000	2.76717	0	BLEO
chr1	237800000	240160000	2.78711	0	BLEO
chr1	240160000	240880000	2.16457	0	BLEO
chr1	240880000	242200000	2.3384	0	BLEO
chr1	242200000	243200000	2.88138	0	BLEO
chr1	243200000	244600000	2.43214	0	BLEO
chr1	244600000	247040000	2.70374	0	BLEO
chr1	247040000	247560000	2.44306	0	BLEO
chr2	680000	1880000	2.60766	0.00833333	BLEO
chr2	1880000	3760000	2.87404	0.0265957	BLEO
chr2	3760000	7240000	2.93494	0.0287356	BLEO
chr2	7240000	8880000	2.64904	0	BLEO
chr2	8880000	9600000	2.32004	0	BLEO
chr2	9600000	10840000	2.35993	0	BLEO
chr2	10840000	11920000	2.21769	0	BLEO
chr2	11920000	13160000	2.60892	0	BLEO
chr2	13160000	14440000	2.91279	0	BLEO
chr2	14440000	15760000	2.81114	0	BLEO
chr2	15760000	16960000	2.82458	0.0416667	BLEO
chr2	16960000	18560000	2.8554	0	BLEO
chr2	18560000	20840000	2.57559	0.0131579	BLEO
chr2	20840000	24000000	2.89297	0.00632911	BLEO
chr2	24000000	25440000	2.54024	0	BLEO
chr2	25440000	25960000	2.28249	0	BLEO
chr2	25960000	27560000	2.59599	0	BLEO
chr2	27560000	29160000	2.58817	0	BLEO
chr2	29160000	30360000	2.7376	0	BLEO
chr2	30360000	30960000	2.26851	0	BLEO
chr2	30960000	31920000	2.62184	0	BLEO
chr2	31920000	32760000	2.8491	0	BLEO
chr2	32760000	33840000	2.44618	0	BLEO
chr2	33840000	37000000	2.85988	0	BLEO
chr2	37000000	38160000	2.41225	0	BLEO
chr2	38160000	39000000	2.16266	0	BLEO
chr2	39000000	41040000	2.585	0	BLEO
chr2	41040000	42040000	2.64242	0	BLEO
chr2	42040000	43040000	2.31289	0	BLEO
chr2	43040000	43840000	2.15832	0	BLEO
chr2	43840000	45200000	2.67118	0	BLEO
chr2	45200000	45840000	2.67837	0	BLEO
chr2	45840000	46680000	2.4537	0	BLEO
chr2	46680000	47560000	2.12956	0	BLEO
chr2	47560000	48000000	2.68866	0	BLEO
chr2	48000000	48800000	2.37472	0	BLEO
chr2	48800000	50720000	2.88062	0	BLEO
chr2	50720000	54040000	2.87232	0	BLEO
chr2	54040000	54960000	2.47159	0	BLEO
chr2	54960000	56360000	2.62254	0	BLEO
chr2	56360000	57760000	2.96712	0	BLEO
chr2	57760000	58920000	2.6202	0	BLEO
chr2	58920000	59440000	3.02926	0	BLEO
chr2	59440000	60880000	2.97337	0	BLEO
chr2	60880000	62120000	2.52049	0	BLEO
chr2	62120000	62640000	2.82357	0	BLEO
chr2	62640000	63800000	2.71981	0	BLEO
chr2	63800000	64240000	1.99494	0	BLEO
chr2	64240000	65280000	2.06761	0	BLEO
chr2	65280000	65840000	1.94526	0	BLEO
chr2	65840000	66640000	2.91052	0	BLEO
chr2	66640000	68320000	2.49619	0	BLEO
chr2	68320000	69600000	2.23863	0	BLEO
chr2	69600000	70520000	2.32676	0	BLEO
chr2	70520000	71240000	2.4861	0	BLEO
chr2	71240000	72400000	2.4658	0	BLEO
chr2	72400000	73520000	2.38856	0	BLEO
chr2	73520000	74680000	2.6712	0.00862069	BLEO
chr2	74680000	75920000	2.38185	0	BLEO
chr2	75920000	79240000	2.92005	0	BLEO
chr2	79240000	80120000	2.74835	0	BLEO
chr2	80120000	80840000	2.55357	0	BLEO
chr2	80840000	84640000	3.01279	0	BLEO
chr2	84640000	86360000	2.38991	0	BLEO
chr2	86360000	87440000	0	0.203704	BLEO
chr2	87440000	89880000	0	0.372951	BLEO
chr2	89880000	90600000	0	0.569444	BLEO
chr2	90600000	91760000	0	0.974138	BLEO
chr2	91760000	92320000	0	0.214286	BLEO
chr2	92320000	96640000	0	0.722222	BLEO
chr2	96640000	97840000	2.26947	0.025	BLEO
chr2	97840000	99040000	0	0.216667	BLEO
chr2	99040000	100120000	2.63461	0	BLEO
chr2	100120000	101040000	2.30011	0	BLEO
chr2	101040000	101880000	1.79936	0	BLEO
chr2	101880000	102480000	2.66115	0	BLEO
chr2	102480000	103440000	1.92618	0	BLEO
chr2	103440000	105640000	2.97112	0	BLEO
chr2	105640000	107240000	2.52268	0.01875	BLEO
chr2	107240000	108800000	3.0901	0.0320513	BLEO
chr2	108800000	109400000	2.58355	0	BLEO
chr2	109400000	112520000	0	0.323718	BLEO
chr2	112520000	114200000	2.56573	0.0416667	BLEO
chr2	114200000	114720000	2.42111	0.0576923	BLEO
chr2	114720000	115360000	2.82714	0	BLEO
chr2	115360000	118560000	3.0156	0	BLEO
chr2	118560000	119640000	2.52583	0	BLEO
chr2	119640000	120400000	2.57367	0	BLEO
chr2	120400000	121080000	2.39488	0	BLEO
chr2	121080000	121840000	1.94916	0	BLEO
chr2	121840000	122560000	2.4068	0	BLEO
chr2	122560000	124680000	2.89013	0	BLEO
chr2	124680000	125640000	2.99096	0	BLEO
chr2	125640000	127800000	2.87349	0	BLEO
chr2	127800000	128800000	2.22493	0	BLEO
chr2	128800000	129520000	2.3857	0	BLEO
chr2	129520000	131120000	2.88555	0.05	BLEO
chr2	131120000	133920000	2.88141	0.103571	BLEO
chr2	133920000	134640000	2.27557	0	BLEO
chr2	134640000	135720000	2.56073	0	BLEO
chr2	135720000	136640000	2.85264	0	BLEO
chr2	136640000	137200000	2.71273	0	BLEO
chr2	137200000	138600000	2.94009	0	BLEO
chr2	138600000	139640000	2.72804	0	BLEO
chr2	139640000	140520000	3.07479	0	BLEO
chr2	140520000	142920000	2.92019	0	BLEO
chr2	142920000	143800000	2.8554	0	BLEO
chr2	143800000	145280000	2.74389	0	BLEO
chr2	145280000	146640000	2.87106	0	BLEO
chr2	146640000	147480000	2.80161	0	BLEO
chr2	147480000	148680000	2.9206	0	BLEO
chr2	148680000	149320000	3.03864	0	BLEO
chr2	149320000	150440000	2.79792	0.0892857	BLEO
chr2	150440000	151320000	2.95011	0	BLEO
chr2	151320000	152360000	2.22516	0	BLEO
chr2	152360000	152880000	2.82797	0.0384615	BLEO
chr2	152880000	153600000	2.08267	0	BLEO
chr2	153600000	154440000	2.97032	0	BLEO
chr2	154440000	156200000	2.99176	0	BLEO
chr2	156200000	157040000	2.82941	0	BLEO
chr2	157040000	158160000	2.46209	0	BLEO
chr2	158160000	159720000	2.67409	0	BLEO
chr2	159720000	160880000	2.58676	0	BLEO
chr2	160880000	162160000	2.52467	0	BLEO
chr2	162160000	163200000	2.35673	0	BLEO
chr2	163200000	164000000	2.81862	0	BLEO
chr2	164000000	165400000	2.61179	0	BLEO
chr2	165400000	167360000	2.69992	0	BLEO
chr2	167360000	169160000	2.77869	0	BLEO
chr2	169160000	170280000	2.78956	0	BLEO
chr2	170280000	171080000	2.61272	0	BLEO
chr2	171080000	171760000	2.44892	0	BLEO
chr2	171760000	172400000	2.19694	0	BLEO
chr2	172400000	173440000	2.25927	0	BLEO
chr2	173440000	175280000	2.55434	0	BLEO
chr2	175280000	176040000	2.09752	0	BLEO
chr2	176040000	176960000	2.92044	0	BLEO
chr2	176960000	178000000	2.57359	0	BLEO
chr2	178000000	178720000	2.23414	0	BLEO
chr2	178720000	179400000	2.408	0	BLEO
chr2	179400000	180960000	2.5491	0	BLEO
chr2	180960000	181960000	2.62778	0	BLEO
chr2	181960000	183000000	2.32776	0	BLEO
chr2	183000000	184080000	2.51314	0	BLEO
chr2	184080000	186160000	2.92038	0	BLEO
chr2	186160000	187680000	2.7126	0	BLEO
chr2	187680000	188360000	2.47567	0	BLEO
chr2	188360000	189400000	2.66705	0	BLEO
chr2	189400000	190520000	2.62363	0	BLEO
chr2	190520000	191840000	2.58003	0	BLEO
chr2	191840000	192400000	2.23975	0	BLEO
chr2	192400000	193160000	2.20323	0	BLEO
chr2	193160000	194920000	2.90281	0.00568182	BLEO
chr2	194920000	196160000	2.95907	0	BLEO
chr2	196160000	196920000	2.73995	0	BLEO
chr2	196920000	197680000	2.38872	0	BLEO
chr2	197680000	198640000	2.43031	0	BLEO
chr2	198640000	200800000	2.77287	0	BLEO
chr2	200800000	201720000	2.14933	0	BLEO
chr2	201720000	203160000	2.46581	0	BLEO
chr2	203160000	204800000	2.68612	0	BLEO
chr2	204800000	207000000	2.69061	0	BLEO
chr2	207000000	208480000	2.50086	0	BLEO
chr2	208480000	209240000	2.41037	0	BLEO
chr2	209240000	210160000	2.99318	0	BLEO
chr2	210160000	211320000	2.58298	0	BLEO
chr2	211320000	212040000	2.85516	0	BLEO
chr2	212040000	213440000	2.69678	0	BLEO
chr2	213440000	214120000	2.36898	0	BLEO
chr2	214120000	216200000	2.91998	0	BLEO
chr2	216200000	216920000	1.91333	0	BLEO
chr2	216920000	217360000	2.25206	0	BLEO
chr2	217360000	219040000	2.37026	0	BLEO
chr2	219040000	219720000	1.96376	0	BLEO
chr2	219720000	220560000	2.15487	0	BLEO
chr2	220560000	222880000	2.819	0	BLEO
chr2	222880000	223520000	2.61797	0.015625	BLEO
chr2	223520000	224800000	2.40415	0	BLEO
chr2	224800000	225200000	2.39976	0	BLEO
chr2	225200000	225880000	2.03475	0	BLEO
chr2	225880000	226520000	2.74179	0	BLEO
chr2	226520000	228000000	2.53577	0	BLEO
chr2	228000000	228760000	2.50341	0	BLEO
chr2	228760000	230600000	2.82262	0	BLEO
chr2	230600000	231680000	2.29272	0	BLEO
chr2	231680000	232360000	2.23044	0	BLEO
chr2	232360000	233400000	2.39199	0.0192308	BLEO
chr2	233400000	234200000	2.42217	0.05	BLEO
chr2	234200000	234840000	2.18218	0	BLEO
chr2	234840000	236040000	2.29207	0	BLEO
chr2	236040000	236680000	2.66272	0	BLEO
chr2	236680000	237120000	3.07337	0	BLEO
chr2	237120000	238000000	2.47351	0	BLEO
chr2	238000000	238480000	1.65695	0	BLEO
chr2	238480000	239240000	2.365	0	BLEO
chr2	239240000	239960000	2.68035	0.0416667	BLEO
chr2	239960000	240960000	2.80831	0.02	BLEO
chr2	240960000	241440000	1.99772	0	BLEO
chr2	241440000	242160000	2.50076	0.0277778	BLEO
chr3	440000	3240000	2.95072	0	BLEO
chr3	3240000	4320000	2.95747	0	BLEO
chr3	4320000	5280000	2.20364	0	BLEO
chr3	5280000	8440000	2.98994	0	BLEO
chr3	8440000	9720000	2.32571	0	BLEO
chr3	9720000	10360000	2.09753	0	BLEO
chr3	10360000	11120000	2.36765	0	BLEO
chr3	11120000	11880000	2.31118	0	BLEO
chr3	11880000	12960000	2.57723	0	BLEO
chr3	12960000	13720000	2.49526	0	BLEO
chr3	13720000	15120000	2.53927	0	BLEO
chr3	15120000	16600000	2.45609	0	BLEO
chr3	16600000	17280000	2.82494	0	BLEO
chr3	17280000	17920000	2.34681	0	BLEO
chr3	17920000	18480000	2.93025	0	BLEO
chr3	18480000	19880000	3.07828	0	BLEO
chr3	19880000	20320000	2.73039	0	BLEO
chr3	20320000	22960000	2.98568	0	BLEO
chr3	22960000	24000000	2.81529	0	BLEO
chr3	24000000	24760000	2.42105	0	BLEO
chr3	24760000	25960000	2.61741	0	BLEO
chr3	25960000	27120000	2.90638	0	BLEO
chr3	27120000	28400000	2.59121	0	BLEO
chr3	28400000	30040000	2.86405	0	BLEO
chr3	30040000	30800000	2.52524	0	BLEO
chr3	30800000	31640000	2.86237	0	BLEO
chr3	31640000	32200000	2.83627	0	BLEO
chr3	32200000	32960000	2.36252	0	BLEO
chr3	32960000	33920000	2.35879	0	BLEO
chr3	33920000	36760000	2.97129	0	BLEO
chr3	36760000	37440000	2.09221	0	BLEO
chr3	37440000	37880000	2.89691	0	BLEO
chr3	37880000	38560000	1.99429	0	BLEO
chr3	38560000	39440000	2.3146	0	BLEO
chr3	39440000	40240000	2.79548	0	BLEO
chr3	40240000	41240000	2.65852	0	BLEO
chr3	41240000	42280000	2.41414	0	BLEO
chr3	42280000	42960000	2.17845	0	BLEO
chr3	42960000	44360000	2.59111	0	BLEO
chr3	44360000	45040000	2.58397	0	BLEO
chr3	45040000	45760000	1.75541	0	BLEO
chr3	45760000	46960000	2.0803	0	BLEO
chr3	46960000	47440000	2.54447	0	BLEO
chr3	47440000	48240000	2.36306	0	BLEO
chr3	48240000	49120000	2.34955	0	BLEO
chr3	49120000	50240000	2.26672	0	BLEO
chr3	50240000	51960000	2.66265	0	BLEO
chr3	51960000	52480000	2.34609	0	BLEO
chr3	52480000	53280000	2.31404	0	BLEO
chr3	53280000	53960000	2.45698	0	BLEO
chr3	53960000	54840000	2.95521	0	BLEO
chr3	54840000	56600000	2.43329	0	BLEO
chr3	56600000	57120000	1.63408	0	BLEO
chr3	57120000	58560000	2.43131	0	BLEO
chr3	58560000	59920000	2.54704	0	BLEO
chr3	59920000	61480000	2.8521	0	BLEO
chr3	61480000	62280000	2.60983	0	BLEO
chr3	62280000	63800000	2.81392	0	BLEO
chr3	63800000	64520000	1.92911	0	BLEO
chr3	64520000	65320000	3.03594	0	BLEO
chr3	65320000	66280000	2.67688	0.104167	BLEO
chr3	66280000	66960000	1.96839	0	BLEO
chr3	66960000	67960000	2.76772	0	BLEO
chr3	67960000	69000000	2.9872	0.00961538	BLEO
chr3	69000000	70080000	2.37243	0	BLEO
chr3	70080000	71760000	2.55518	0	BLEO
chr3	71760000	73160000	2.79184	0	BLEO
chr3	73160000	73960000	2.71549	0	BLEO
chr3	73960000	75560000	2.85832	0.00625	BLEO
chr3	75560000	76720000	2.62803	0.198276	BLEO
chr3	76720000	77400000	3.1449	0	BLEO
chr3	77400000	78680000	3.0238	0	BLEO
chr3	78680000	79600000	2.37488	0	BLEO
chr3	79600000	81320000	3.0062	0	BLEO
chr3	81320000	82280000	2.70731	0	BLEO
chr3	82280000	86680000	2.97195	0	BLEO
chr3	86680000	87320000	2.03415	0	BLEO
chr3	87320000	88280000	2.75766	0	BLEO
chr3	88280000	90520000	2.97076	0.03125	BLEO
chr3	90520000	97440000	0	0.432081	BLEO
chr3	97440000	98280000	2.66273	0	BLEO
chr3	98280000	99520000	2.20553	0	BLEO
chr3	99520000	100040000	2.24494	0	BLEO
chr3	100040000	101440000	2.4835	0	BLEO
chr3	101440000	101960000	2.1917	0	BLEO
chr3	101960000	103800000	3.00397	0	BLEO
chr3	103800000	105240000	2.90529	0	BLEO
chr3	105240000	106880000	2.77042	0	BLEO
chr3	106880000	107360000	2.45992	0	BLEO
chr3	107360000	108280000	2.44493	0	BLEO
chr3	108280000	108720000	2.8777	0	BLEO
chr3	108720000	111840000	2.76246	0	BLEO
chr3	111840000	113480000	2.44812	0	BLEO
chr3	113480000	114000000	2.1949	0	BLEO
chr3	114000000	114880000	2.92328	0	BLEO
chr3	114880000	115600000	2.5397	0	BLEO
chr3	115600000	116680000	2.80398	0.00925926	BLEO
chr3	116680000	117760000	2.65771	0	BLEO
chr3	117760000	118840000	2.88083	0	BLEO
chr3	118840000	120520000	2.59119	0	BLEO
chr3	120520000	121240000	2.90974	0	BLEO
chr3	121240000	122080000	2.52322	0	BLEO
chr3	122080000	123320000	2.52187	0	BLEO
chr3	123320000	124280000	2.43891	0	BLEO
chr3	124280000	125400000	2.31	0	BLEO
chr3	125400000	127280000	2.73654	0.00531915	BLEO
chr3	127280000	127800000	2.06287	0	BLEO
chr3	127800000	128320000	2.70727	0	BLEO
chr3	128320000	129840000	2.55692	0	BLEO
chr3	129840000	132440000	2.68582	0	BLEO
chr3	132440000	133560000	2.57876	0	BLEO
chr3	133560000	134280000	1.93311	0	BLEO
chr3	134280000	135600000	2.92262	0	BLEO
chr3	135600000	136760000	2.18788	0	BLEO
chr3	136760000	137760000	3.02025	0	BLEO
chr3	137760000	139120000	2.34474	0	BLEO
chr3	139120000	140960000	2.91377	0	BLEO
chr3	140960000	142720000	2.59488	0	BLEO
chr3	142720000	143480000	2.59007	0	BLEO
chr3	143480000	144520000	2.62504	0	BLEO
chr3	144520000	145480000	2.86617	0	BLEO
chr3	145480000	146360000	2.21673	0	BLEO
chr3	146360000	147160000	2.84758	0	BLEO
chr3	147160000	148640000	2.91913	0	BLEO
chr3	148640000	150280000	2.38317	0	BLEO
chr3	150280000	150880000	2.25139	0	BLEO
chr3	150880000	151640000	2.54831	0	BLEO
chr3	151640000	152280000	2.58712	0	BLEO
chr3	152280000	154040000	2.74113	0	BLEO
chr3	154040000	155680000	2.60651	0	BLEO
chr3	155680000	156240000	2.69379	0	BLEO
chr3	156240000	157280000	1.96536	0	BLEO
chr3	157280000	158360000	2.67455	0	BLEO
chr3	158360000	159000000	1.91042	0	BLEO
chr3	159000000	160240000	2.45729	0	BLEO
chr3	160240000	161200000	2.29777	0	BLEO
chr3	161200000	162800000	2.84915	0	BLEO
chr3	162800000	165640000	3.0043	0	BLEO
chr3	165640000	167520000	2.8572	0	BLEO
chr3	167520000	168600000	2.39908	0	BLEO
chr3	168600000	169480000	2.5371	0	BLEO
chr3	169480000	170600000	2.1941	0	BLEO
chr3	170600000	171360000	2.31071	0	BLEO
chr3	171360000	172520000	2.49877	0	BLEO
chr3	172520000	173760000	2.76091	0	BLEO
chr3	173760000	176200000	2.87493	0	BLEO
chr3	176200000	178120000	2.7344	0	BLEO
chr3	178120000	179320000	2.39169	0	BLEO
chr3	179320000	180360000	2.64698	0	BLEO
chr3	180360000	182400000	2.85201	0	BLEO
chr3	182400000	183560000	2.47627	0	BLEO
chr3	183560000	184080000	2.0349	0	BLEO
chr3	184080000	185320000	2.4957	0	BLEO
chr3	185320000	186520000	2.344	0	BLEO
chr3	186520000	187440000	2.41102	0	BLEO
chr3	187440000	188960000	2.59497	0	BLEO
chr3	188960000	189680000	2.82449	0	BLEO
chr3	189680000	190400000	2.21887	0	BLEO
chr3	190400000	191160000	2.41379	0	BLEO
chr3	191160000	192160000	2.8962	0	BLEO
chr3	192160000	193320000	2.63749	0	BLEO
chr3	193320000	194040000	2.48892	0	BLEO
chr3	194040000	195720000	2.48343	0.0416667	BLEO
chr4	520000	1720000	3.20836	0.108333	BLEO
chr4	1720000	2960000	2.55407	0.00806452	BLEO
chr4	2960000	3960000	2.59771	0.04	BLEO
chr4	3960000	5840000	2.66488	0.0106383	BLEO
chr4	5840000	6560000	2.62856	0	BLEO
chr4	6560000	7080000	2.43032	0	BLEO
chr4	7080000	8160000	2.65109	0	BLEO
chr4	8160000	8440000	2.79315	0	BLEO
chr4	8440000	9160000	2.64777	0.0833333	BLEO
chr4	9160000	11880000	2.80094	0.0955882	BLEO
chr4	11880000	12720000	3.07495	0	BLEO
chr4	12720000	13600000	2.69949	0	BLEO
chr4	13600000	15200000	2.7656	0	BLEO
chr4	15200000	17520000	2.58901	0	BLEO
chr4	17520000	18640000	2.55125	0	BLEO
chr4	18640000	20720000	2.8397	0	BLEO
chr4	20720000	21760000	2.75707	0	BLEO
chr4	21760000	22880000	2.55252	0	BLEO
chr4	22880000	23640000	2.89325	0	BLEO
chr4	23640000	24480000	2.57104	0	BLEO
chr4	24480000	25400000	2.71864	0	BLEO
chr4	25400000	27040000	2.53246	0	BLEO
chr4	27040000	30720000	2.98415	0	BLEO
chr4	30720000	31360000	3.0924	0	BLEO
chr4	31360000	32360000	3.12283	0.01	BLEO
chr4	32360000	36320000	2.94088	0.00252525	BLEO
chr4	36320000	37440000	2.95017	0	BLEO
chr4	37440000	38040000	2.57314	0	BLEO
chr4	38040000	38880000	2.11237	0	BLEO
chr4	38880000	39440000	2.62801	0	BLEO
chr4	39440000	40000000	2.41314	0	BLEO
chr4	40000000	41280000	2.4604	0	BLEO
chr4	41280000	41920000	2.38746	0	BLEO
chr4	41920000	42960000	2.49387	0	BLEO
chr4	42960000	44720000	2.88317	0	BLEO
chr4	44720000	46800000	2.98192	0	BLEO
chr4	46800000	49280000	2.74481	0.0443548	BLEO
chr4	49280000	53880000	0	0.736957	BLEO
chr4	53880000	55160000	2.48889	0	BLEO
chr4	55160000	55840000	2.49971	0	BLEO
chr4	55840000	56200000	2.89197	0	BLEO
chr4	56200000	58040000	2.63085	0	BLEO
chr4	58040000	60080000	2.90112	0.0245098	BLEO
chr4	60080000	61080000	3.09657	0	BLEO
chr4	61080000	62120000	2.973	0	BLEO
chr4	62120000	63600000	2.92236	0	BLEO
chr4	63600000	65480000	3.02441	0	BLEO
chr4	65480000	68240000	3.01778	0	BLEO
chr4	68240000	69280000	2.6523	0.115385	BLEO
chr4	69280000	69880000	0	0.8	BLEO
chr4	69880000	71440000	2.88267	0.0641026	BLEO
chr4	71440000	72600000	2.54888	0	BLEO
chr4	72600000	73360000	2.52428	0	BLEO
chr4	73360000	73920000	3.23121	0	BLEO
chr4	73920000	75040000	2.35575	0	BLEO
chr4	75040000	75720000	1.86361	0.132353	BLEO
chr4	75720000	76440000	3.13995	0	BLEO
chr4	76440000	76840000	2.59495	0	BLEO
chr4	76840000	78160000	2.3041	0	BLEO
chr4	78160000	79880000	2.64695	0	BLEO
chr4	79880000	81280000	2.78534	0	BLEO
chr4	81280000	82320000	2.45002	0	BLEO
chr4	82320000	83280000	2.89173	0	BLEO
chr4	83280000	84400000	2.40044	0	BLEO
chr4	84400000	85480000	2.78137	0	BLEO
chr4	85480000	85960000	2.39772	0	BLEO
chr4	85960000	86680000	2.87664	0	BLEO
chr4	86680000	88160000	2.47243	0	BLEO
chr4	88160000	88920000	2.43946	0	BLEO
chr4	88920000	89440000	2.00351	0	BLEO
chr4	89440000	90080000	2.28714	0	BLEO
chr4	90080000	90880000	2.23597	0	BLEO
chr4	90880000	93400000	2.98069	0	BLEO
chr4	93400000	95120000	2.89975	0	BLEO
chr4	95120000	96080000	2.30288	0	BLEO
chr4	96080000	99000000	2.94148	0	BLEO
chr4	99000000	100400000	2.55535	0	BLEO
chr4	100400000	100880000	2.56161	0	BLEO
chr4	100880000	103320000	2.83216	0	BLEO
chr4	103320000	104080000	2.02934	0	BLEO
chr4	104080000	104880000	2.83059	0	BLEO
chr4	104880000	105760000	2.9648	0	BLEO
chr4	105760000	106600000	2.43072	0	BLEO
chr4	106600000	107280000	2.74283	0	BLEO
chr4	107280000	107920000	2.6254	0	BLEO
chr4	107920000	108680000	2.47261	0	BLEO
chr4	108680000	109600000	2.40516	0	BLEO
chr4	109600000	110320000	2.68334	0	BLEO
chr4	110320000	110920000	2.20247	0	BLEO
chr4	110920000	111520000	2.27012	0	BLEO
chr4	111520000	112960000	2.99399	0	BLEO
chr4	112960000	114000000	2.43978	0	BLEO
chr4	114000000	115320000	2.56269	0	BLEO
chr4	115320000	116960000	2.85108	0	BLEO
chr4	116960000	117920000	2.94633	0	BLEO
chr4	117920000	119200000	2.83272	0	BLEO
chr4	119200000	120440000	2.24542	0.00806452	BLEO
chr4	120440000	121000000	2.19753	0	BLEO
chr4	121000000	122760000	2.67227	0	BLEO
chr4	122760000	123880000	2.45538	0	BLEO
chr4	123880000	125240000	2.51841	0	BLEO
chr4	125240000	126200000	2.78593	0	BLEO
chr4	126200000	127520000	2.80454	0	BLEO
chr4	127520000	128520000	2.79177	0	BLEO
chr4	128520000	130160000	2.60996	0	BLEO
chr4	130160000	131920000	2.9233	0	BLEO
chr4	131920000	133640000	3.05093	0.0174419	BLEO
chr4	133640000	135120000	2.92015	0	BLEO
chr4	135120000	137320000	2.97301	0	BLEO
chr4	137320000	137840000	3.04925	0	BLEO
chr4	137840000	139080000	2.62395	0	BLEO
chr4	139080000	139920000	2.22061	0	BLEO
chr4	139920000	140560000	2.32937	0	BLEO
chr4	140560000	141280000	2.38316	0	BLEO
chr4	141280000	142080000	2.4792	0	BLEO
chr4	142080000	143040000	2.98563	0	BLEO
chr4	143040000	144480000	2.5243	0	BLEO
chr4	144480000	145080000	3.00937	0	BLEO
chr4	145080000	146000000	3.0181	0	BLEO
chr4	146000000	147120000	2.55015	0.00892857	BLEO
chr4	147120000	148000000	2.64419	0	BLEO
chr4	148000000	148880000	2.3481	0	BLEO
chr4	148880000	150240000	2.80402	0	BLEO
chr4	150240000	150840000	2.94119	0	BLEO
chr4	150840000	152000000	2.62507	0	BLEO
chr4	152000000	153320000	2.75272	0	BLEO
chr4	153320000	154040000	2.48748	0	BLEO
chr4	154040000	154600000	2.26362	0	BLEO
chr4	154600000	155440000	2.9823	0	BLEO
chr4	155440000	156280000	2.70295	0	BLEO
chr4	156280000	156720000	2.34907	0	BLEO
chr4	156720000	158160000	2.5424	0	BLEO
chr4	158160000	158880000	3.25148	0	BLEO
chr4	158880000	159600000	2.46822	0	BLEO
chr4	159600000	160400000	2.28722	0	BLEO
chr4	160400000	163360000	2.95349	0	BLEO
chr4	163360000	164480000	2.66445	0	BLEO
chr4	164480000	165680000	2.94256	0	BLEO
chr4	165680000	166440000	2.33232	0	BLEO
chr4	166440000	167040000	2.82471	0	BLEO
chr4	167040000	169080000	2.93978	0	BLEO
chr4	169080000	169840000	2.63198	0	BLEO
chr4	169840000	170520000	2.38752	0	BLEO
chr4	170520000	171040000	2.58532	0.0192308	BLEO
chr4	171040000	173760000	3.00223	0	BLEO
chr4	173760000	174320000	1.80796	0	BLEO
chr4	174320000	175280000	2.6016	0	BLEO
chr4	175280000	176840000	2.93214	0	BLEO
chr4	176840000	178520000	2.51735	0	BLEO
chr4	178520000	181560000	2.98184	0	BLEO
chr4	181560000	183840000	2.78704	0	BLEO
chr4	183840000	184360000	2.38842	0	BLEO
chr4	184360000	185160000	2.43689	0	BLEO
chr4	185160000	186080000	2.2888	0	BLEO
chr4	186080000	187080000	2.38523	0	BLEO
chr4	187080000	188520000	2.73152	0.00694444	BLEO
chr4	188520000	189320000	3.11555	0	BLEO
chr4	189320000	190120000	2.85602	0	BLEO
chr5	920000	1680000	2.64826	0.0394737	BLEO
chr5	1680000	4880000	2.9574	0.00625	BLEO
chr5	4880000	5480000	2.7427	0	BLEO
chr5	5480000	6800000	2.82245	0	BLEO
chr5	6800000	7880000	2.95905	0	BLEO
chr5	7880000	9200000	2.78271	0	BLEO
chr5	9200000	10280000	2.46192	0	BLEO
chr5	10280000	13200000	2.77255	0	BLEO
chr5	13200000	13960000	2.81849	0	BLEO
chr5	13960000	15040000	2.27135	0	BLEO
chr5	15040000	16440000	2.72328	0	BLEO
chr5	16440000	17200000	2.40988	0	BLEO
chr5	17200000	18360000	2.85128	0.0603448	BLEO
chr5	18360000	21800000	2.95074	0	BLEO
chr5	21800000	23240000	2.97809	0	BLEO
chr5	23240000	23800000	3.36964	0	BLEO
chr5	23800000	24520000	3.09094	0	BLEO
chr5	24520000	26560000	2.9913	0	BLEO
chr5	26560000	28240000	2.91287	0	BLEO
chr5	28240000	30360000	2.96423	0	BLEO
chr5	30360000	31560000	2.63663	0	BLEO
chr5	31560000	32120000	2.23987	0	BLEO
chr5	32120000	33440000	2.52521	0	BLEO
chr5	33440000	34000000	2.72076	0	BLEO
chr5	34000000	34960000	2.29363	0	BLEO
chr5	34960000	36040000	2.4626	0	BLEO
chr5	36040000	36720000	2.3795	0	BLEO
chr5	36720000	38360000	2.70188	0	BLEO
chr5	38360000	38920000	1.95581	0	BLEO
chr5	38920000	39560000	1.90083	0	BLEO
chr5	39560000	40880000	2.51342	0	BLEO
chr5	40880000	41840000	2.55948	0	BLEO
chr5	41840000	42880000	2.78412	0	BLEO
chr5	42880000	43600000	2.29762	0	BLEO
chr5	43600000	44960000	2.64542	0	BLEO
chr5	44960000	46400000	2.92599	0.0416667	BLEO
chr5	46400000	50200000	0	0.807895	BLEO
chr5	50200000	51960000	2.86428	0	BLEO
chr5	51960000	53520000	2.41947	0	BLEO
chr5	53520000	54480000	2.11558	0	BLEO
chr5	54480000	55560000	2.42305	0	BLEO
chr5	55560000	56560000	2.6795	0	BLEO
chr5	56560000	57800000	2.46475	0.00806452	BLEO
chr5	57800000	59120000	2.51524	0	BLEO
chr5	59120000	59960000	2.86827	0	BLEO
chr5	59960000	61480000	2.55917	0	BLEO
chr5	61480000	62120000	2.00985	0	BLEO
chr5	62120000	63920000	2.95012	0	BLEO
chr5	63920000	64880000	2.38075	0	BLEO
chr5	64880000	65520000	2.49289	0	BLEO
chr5	65520000	66520000	2.55842	0	BLEO
chr5	66520000	67560000	2.81826	0	BLEO
chr5	67560000	68840000	2.62059	0.0078125	BLEO
chr5	68840000	70640000	0	0.988889	BLEO
chr5	70640000	71600000	2.27783	0.0208333	BLEO
chr5	71600000	72200000	2.39096	0	BLEO
chr5	72200000	72840000	1.90611	0	BLEO
chr5	72840000	73960000	2.54832	0	BLEO
chr5	73960000	75880000	2.65575	0	BLEO
chr5	75880000	76360000	2.49327	0	BLEO
chr5	76360000	77600000	2.60474	0	BLEO
chr5	77600000	78280000	2.57491	0	BLEO
chr5	78280000	79760000	2.44479	0	BLEO
chr5	79760000	80600000	2.49258	0	BLEO
chr5	80600000	81560000	2.4625	0	BLEO
chr5	81560000	82920000	2.5893	0	BLEO
chr5	82920000	83720000	2.35531	0	BLEO
chr5	83720000	84440000	3.04901	0	BLEO
chr5	84440000	86160000	2.85331	0	BLEO
chr5	86160000	86720000	2.39818	0	BLEO
chr5	86720000	88000000	2.81957	0	BLEO
chr5	88000000	90080000	2.83814	0	BLEO
chr5	90080000	90760000	2.02766	0	BLEO
chr5	90760000	93240000	2.8128	0.0201613	BLEO
chr5	93240000	94240000	2.82865	0	BLEO
chr5	94240000	94800000	2.51422	0	BLEO
chr5	94800000	96080000	2.23809	0	BLEO
chr5	96080000	96520000	3.04586	0	BLEO
chr5	96520000	98440000	2.74831	0	BLEO
chr5	98440000	99680000	3.04285	0.0403226	BLEO
chr5	99680000	101800000	2.92511	0	BLEO
chr5	101800000	102920000	2.3679	0	BLEO
chr5	102920000	105480000	2.90868	0	BLEO
chr5	105480000	106240000	3.02256	0	BLEO
chr5	106240000	107720000	2.61727	0	BLEO
chr5	107720000	108840000	2.74446	0	BLEO
chr5	108840000	110080000	2.83154	0	BLEO
chr5	110080000	110840000	2.46117	0	BLEO
chr5	110840000	111520000	2.41382	0	BLEO
chr5	111520000	112960000	2.57877	0	BLEO
chr5	112960000	114440000	2.69952	0	BLEO
chr5	114440000	114960000	2.18232	0	BLEO
chr5	114960000	118280000	2.87434	0	BLEO
chr5	118280000	118800000	2.65213	0	BLEO
chr5	118800000	120160000	2.76352	0	BLEO
chr5	120160000	121280000	2.99124	0	BLEO
chr5	121280000	122960000	2.61078	0	BLEO
chr5	122960000	123960000	2.59643	0	BLEO
chr5	123960000	125960000	2.78719	0	BLEO
chr5	125960000	126880000	2.36617	0	BLEO
chr5	126880000	127560000	2.70425	0	BLEO
chr5	127560000	128200000	2.21071	0	BLEO
chr5	128200000	129120000	2.58973	0	BLEO
chr5	129120000	130760000	2.78987	0	BLEO
chr5	130760000	131400000	2.31712	0	BLEO
chr5	131400000	132440000	2.2141	0	BLEO
chr5	132440000	133480000	2.75298	0	BLEO
chr5	133480000	134040000	1.78411	0	BLEO
chr5	134040000	134800000	2.1812	0	BLEO
chr5	134800000	135560000	2.24275	0	BLEO
chr5	135560000	136960000	2.73262	0	BLEO
chr5	136960000	137880000	2.2995	0	BLEO
chr5	137880000	138720000	2.54758	0	BLEO
chr5	138720000	139160000	2.01531	0.0909091	BLEO
chr5	139160000	139560000	2.56528	0	BLEO
chr5	139560000	140120000	1.82877	0	BLEO
chr5	140120000	141000000	2.1635	0	BLEO
chr5	141000000	142280000	2.3258	0	BLEO
chr5	142280000	143560000	2.41473	0	BLEO
chr5	143560000	144600000	2.89885	0	BLEO
chr5	144600000	145880000	2.5612	0	BLEO
chr5	145880000	147000000	2.48011	0	BLEO
chr5	147000000	148680000	2.39295	0	BLEO
chr5	148680000	149840000	2.07507	0	BLEO
chr5	149840000	150640000	2.09452	0	BLEO
chr5	150640000	151160000	2.35004	0	BLEO
chr5	151160000	151880000	2.76913	0	BLEO
chr5	151880000	152720000	3.05986	0	BLEO
chr5	152720000	153360000	2.76431	0	BLEO
chr5	153360000	154360000	2.00807	0	BLEO
chr5	154360000	156680000	2.8438	0.0215517	BLEO
chr5	156680000	157200000	1.71626	0	BLEO
chr5	157200000	158560000	2.83198	0	BLEO
chr5	158560000	159840000	2.50874	0	BLEO
chr5	159840000	162840000	2.93135	0	BLEO
chr5	162840000	163960000	2.709	0	BLEO
chr5	163960000	165200000	2.95874	0	BLEO
chr5	165200000	167000000	2.91727	0	BLEO
chr5	167000000	167680000	2.64109	0	BLEO
chr5	167680000	169000000	2.63304	0	BLEO
chr5	169000000	170160000	2.41949	0	BLEO
chr5	170160000	170800000	2.34048	0	BLEO
chr5	170800000	171880000	2.25801	0	BLEO
chr5	171880000	172720000	2.19879	0	BLEO
chr5	172720000	173400000	2.44172	0	BLEO
chr5	173400000	174360000	2.42123	0	BLEO
chr5	174360000	174960000	2.81883	0	BLEO
chr5	174960000	175800000	3.00029	0.0952381	BLEO
chr5	175800000	176960000	2.2808	0	BLEO
chr5	176960000	177640000	0	0.279412	BLEO
chr5	177640000	178080000	2.82296	0	BLEO
chr5	178080000	179280000	2.53773	0	BLEO
chr5	179280000	180120000	2.24577	0	BLEO
chr6	1480000	3080000	2.45182	0	BLEO
chr6	3080000	4040000	2.24394	0	BLEO
chr6	4040000	5400000	2.64276	0	BLEO
chr6	5400000	5880000	2.60985	0	BLEO
chr6	5880000	6640000	3.02344	0	BLEO
chr6	6640000	7280000	2.71152	0	BLEO
chr6	7280000	8120000	2.22164	0	BLEO
chr6	8120000	10440000	2.77141	0	BLEO
chr6	10440000	10840000	1.90518	0	BLEO
chr6	10840000	11560000	2.37967	0	BLEO
chr6	11560000	12640000	2.3493	0	BLEO
chr6	12640000	13200000	3.10021	0	BLEO
chr6	13200000	13640000	2.11638	0	BLEO
chr6	13640000	15640000	2.65902	0	BLEO
chr6	15640000	16240000	2.3879	0	BLEO
chr6	16240000	17120000	2.36532	0	BLEO
chr6	17120000	18520000	2.49174	0	BLEO
chr6	18520000	20080000	2.84145	0	BLEO
chr6	20080000	21600000	2.72055	0	BLEO
chr6	21600000	24400000	2.85279	0	BLEO
chr6	24400000	26000000	2.58057	0	BLEO
chr6	26000000	28480000	2.65807	0.0282258	BLEO
chr6	28480000	34120000	0	0.881206	BLEO
chr6	34120000	35440000	2.40263	0	BLEO
chr6	35440000	36560000	2.3188	0	BLEO
chr6	36560000	37280000	1.8272	0	BLEO
chr6	37280000	38680000	2.40631	0	BLEO
chr6	38680000	41680000	2.74631	0	BLEO
chr6	41680000	42880000	2.28593	0	BLEO
chr6	42880000	43560000	2.24062	0	BLEO
chr6	43560000	44360000	1.92678	0	BLEO
chr6	44360000	45920000	2.59894	0	BLEO
chr6	45920000	47360000	2.61302	0	BLEO
chr6	47360000	49600000	2.72621	0	BLEO
chr6	49600000	50600000	3.00776	0	BLEO
chr6	50600000	52120000	2.86277	0	BLEO
chr6	52120000	53600000	2.37007	0	BLEO
chr6	53600000	55120000	2.74036	0	BLEO
chr6	55120000	56200000	2.51358	0	BLEO
chr6	56200000	57320000	2.32035	0	BLEO
chr6	57320000	58120000	3.12373	0.0875	BLEO
chr6	58120000	58800000	3.08788	0.102941	BLEO
chr6	58800000	64520000	0	0.559441	BLEO
chr6	64520000	65160000	2.51955	0	BLEO
chr6	65160000	67360000	2.9483	0	BLEO
chr6	67360000	69560000	2.97304	0	BLEO
chr6	69560000	70920000	2.95237	0	BLEO
chr6	70920000	71720000	2.61873	0	BLEO
chr6	71720000	72240000	2.14845	0	BLEO
chr6	72240000	72920000	2.94555	0	BLEO
chr6	72920000	74160000	2.64833	0	BLEO
chr6	74160000	76600000	2.54285	0	BLEO
chr6	76600000	78240000	2.97314	0.00609756	BLEO
chr6	78240000	79560000	2.83915	0	BLEO
chr6	79560000	80600000	2.86317	0	BLEO
chr6	80600000	82920000	2.70822	0	BLEO
chr6	82920000	83760000	2.66578	0	BLEO
chr6	83760000	84280000	2.11799	0	BLEO
chr6	84280000	84960000	2.379	0	BLEO
chr6	84960000	86040000	2.70067	0	BLEO
chr6	86040000	87760000	2.67609	0	BLEO
chr6	87760000	88680000	2.37537	0	BLEO
chr6	88680000	89640000	2.79997	0	BLEO
chr6	89640000	90520000	2.37304	0	BLEO
chr6	90520000	91320000	2.05655	0	BLEO
chr6	91320000	92640000	2.84741	0	BLEO
chr6	92640000	93440000	3.24722	0	BLEO
chr6	93440000	95840000	2.93893	0.0625	BLEO
chr6	95840000	96960000	2.95364	0	BLEO
chr6	96960000	99720000	2.83016	0	BLEO
chr6	99720000	100280000	2.54386	0	BLEO
chr6	100280000	101120000	2.28391	0	BLEO
chr6	101120000	102560000	2.80022	0	BLEO
chr6	102560000	103600000	2.92472	0	BLEO
chr6	103600000	105040000	2.95479	0.00694444	BLEO
chr6	105040000	106760000	2.4648	0	BLEO
chr6	106760000	107360000	2.28948	0	BLEO
chr6	107360000	108200000	2.541	0	BLEO
chr6	108200000	109800000	2.45166	0	BLEO
chr6	109800000	110760000	2.30772	0	BLEO
chr6	110760000	111560000	2.04098	0	BLEO
chr6	111560000	112440000	2.2428	0	BLEO
chr6	112440000	114280000	2.70136	0	BLEO
chr6	114280000	116440000	2.89462	0	BLEO
chr6	116440000	117120000	2.28103	0	BLEO
chr6	117120000	118160000	2.58268	0	BLEO
chr6	118160000	119440000	2.82589	0	BLEO
chr6	119440000	120080000	2.98743	0	BLEO
chr6	120080000	121320000	2.91805	0	BLEO
chr6	121320000	123200000	2.47969	0	BLEO
chr6	123200000	125120000	2.9499	0	BLEO
chr6	125120000	126320000	2.44762	0	BLEO
chr6	126320000	128000000	2.73191	0	BLEO
chr6	128000000	129080000	2.51549	0	BLEO
chr6	129080000	129800000	2.67615	0	BLEO
chr6	129800000	130360000	2.11071	0	BLEO
chr6	130360000	131960000	2.66777	0	BLEO
chr6	131960000	133120000	2.12714	0	BLEO
chr6	133120000	134440000	2.34889	0	BLEO
chr6	134440000	135320000	2.20675	0	BLEO
chr6	135320000	137280000	2.59615	0	BLEO
chr6	137280000	138440000	2.49674	0	BLEO
chr6	138440000	139120000	2.09344	0	BLEO
chr6	139120000	139680000	2.6637	0	BLEO
chr6	139680000	140320000	2.74528	0	BLEO
chr6	140320000	141240000	2.93111	0	BLEO
chr6	141240000	142760000	2.67631	0	BLEO
chr6	142760000	143800000	2.42917	0	BLEO
chr6	143800000	144400000	2.56478	0	BLEO
chr6	144400000	146240000	2.62179	0	BLEO
chr6	146240000	147120000	2.65359	0	BLEO
chr6	147120000	147720000	2.92676	0	BLEO
chr6	147720000	148480000	2.94785	0	BLEO
chr6	148480000	150280000	2.48951	0	BLEO
chr6	150280000	151120000	2.80881	0	BLEO
chr6	151120000	151720000	2.10845	0	BLEO
chr6	151720000	152680000	2.61694	0	BLEO
chr6	152680000	153280000	2.43292	0	BLEO
chr6	153280000	154440000	2.67488	0	BLEO
chr6	154440000	155000000	2.02811	0	BLEO
chr6	155000000	155640000	2.21412	0	BLEO
chr6	155640000	157720000	2.75276	0.0480769	BLEO
chr6	157720000	158560000	2.4894	0	BLEO
chr6	158560000	159560000	2.15599	0	BLEO
chr6	159560000	160080000	2.71346	0	BLEO
chr6	160080000	160960000	2.32185	0	BLEO
chr6	160960000	161800000	2.80602	0.047619	BLEO
chr6	161800000	163240000	2.93392	0	BLEO
chr6	163240000	164560000	2.6235	0	BLEO
chr6	164560000	166640000	2.87915	0	BLEO
chr6	166640000	167560000	2.55748	0	BLEO
chr6	167560000	168560000	2.77189	0.1	BLEO
chr6	168560000	169280000	3.02474	0.0138889	BLEO
chr6	169280000	170160000	2.75328	0	BLEO
chr7	920000	2440000	2.66056	0.0263158	BLEO
chr7	2440000	4640000	2.7565	0.00454545	BLEO
chr7	4640000	5240000	2.35963	0	BLEO
chr7	5240000	5760000	2.47835	0	BLEO
chr7	5760000	6520000	2.28617	0.0789474	BLEO
chr7	6520000	7600000	2.43404	0.0648148	BLEO
chr7	7600000	8360000	2.66786	0	BLEO
chr7	8360000	11400000	2.8978	0	BLEO
chr7	11400000	12480000	2.61551	0	BLEO
chr7	12480000	13320000	2.24988	0	BLEO
chr7	13320000	14760000	2.87819	0	BLEO
chr7	14760000	15320000	3.2583	0	BLEO
chr7	15320000	16120000	2.78965	0	BLEO
chr7	16120000	16920000	2.56714	0	BLEO
chr7	16920000	17720000	2.39907	0	BLEO
chr7	17720000	18400000	2.59896	0	BLEO
chr7	18400000	19720000	2.76311	0	BLEO
chr7	19720000	20680000	2.71097	0	BLEO
chr7	20680000	22560000	2.82585	0	BLEO
chr7	22560000	23600000	2.13169	0	BLEO
chr7	23600000	25240000	2.53122	0	BLEO
chr7	25240000	27200000	2.54491	0	BLEO
chr7	27200000	28240000	2.24655	0	BLEO
chr7	28240000	28960000	2.76837	0	BLEO
chr7	28960000	29640000	2.78987	0	BLEO
chr7	29640000	30640000	2.36218	0	BLEO
chr7	30640000	32520000	2.62858	0	BLEO
chr7	32520000	33200000	2.55205	0	BLEO
chr7	33200000	34200000	2.70509	0	BLEO
chr7	34200000	34800000	2.99781	0	BLEO
chr7	34800000	35640000	2.59814	0	BLEO
chr7	35640000	36440000	2.24445	0	BLEO
chr7	36440000	37280000	2.31537	0	BLEO
chr7	37280000	38400000	2.79592	0	BLEO
chr7	38400000	38800000	2.47247	0	BLEO
chr7	38800000	39560000	2.79584	0	BLEO
chr7	39560000	40160000	2.33431	0	BLEO
chr7	40160000	41960000	2.60185	0	BLEO
chr7	41960000	42920000	2.67831	0	BLEO
chr7	42920000	44040000	2.28994	0	BLEO
chr7	44040000	45200000	2.072	0	BLEO
chr7	45200000	45920000	2.75022	0	BLEO
chr7	45920000	47280000	2.64557	0	BLEO
chr7	47280000	48200000	2.28017	0	BLEO
chr7	48200000	50080000	2.87487	0	BLEO
chr7	50080000	51480000	2.79073	0.0357143	BLEO
chr7	51480000	54800000	3.00412	0.0060241	BLEO
chr7	54800000	55360000	2.13456	0	BLEO
chr7	55360000	56200000	2.36809	0	BLEO
chr7	56200000	58040000	3.22167	0.184783	BLEO
chr7	58040000	63360000	0	0.819549	BLEO
chr7	63360000	64120000	2.76717	0	BLEO
chr7	64120000	65160000	2.68058	0.192308	BLEO
chr7	65160000	66840000	2.60723	0	BLEO
chr7	66840000	70280000	2.95404	0	BLEO
chr7	70280000	71240000	3.01752	0	BLEO
chr7	71240000	72440000	2.74913	0.0166667	BLEO
chr7	72440000	74160000	2.3937	0.151163	BLEO
chr7	74160000	75960000	0	0.483333	BLEO
chr7	75960000	76680000	0	0.236111	BLEO
chr7	76680000	77280000	2.27918	0	BLEO
chr7	77280000	78920000	2.6465	0	BLEO
chr7	78920000	79680000	2.93768	0	BLEO
chr7	79680000	80320000	2.31347	0	BLEO
chr7	80320000	81120000	2.49341	0	BLEO
chr7	81120000	81640000	2.49338	0	BLEO
chr7	81640000	82400000	2.53948	0	BLEO
chr7	82400000	83520000	2.84405	0	BLEO
chr7	83520000	84680000	2.65139	0	BLEO
chr7	84680000	85520000	2.69044	0	BLEO
chr7	85520000	86520000	2.91722	0	BLEO
chr7	86520000	87840000	2.39518	0	BLEO
chr7	87840000	89760000	3.00621	0	BLEO
chr7	89760000	90680000	2.48408	0	BLEO
chr7	90680000	91480000	2.80234	0	BLEO
chr7	91480000	92120000	2.54981	0	BLEO
chr7	92120000	92840000	2.00141	0	BLEO
chr7	92840000	94080000	2.43262	0	BLEO
chr7	94080000	95360000	2.6774	0	BLEO
chr7	95360000	96720000	2.65952	0	BLEO
chr7	96720000	97600000	2.65359	0	BLEO
chr7	97600000	98480000	2.41283	0	BLEO
chr7	98480000	99040000	2.02551	0	BLEO
chr7	99040000	100040000	2.35951	0	BLEO
chr7	100040000	100960000	2.15809	0.0652174	BLEO
chr7	100960000	102120000	2.49736	0.0431034	BLEO
chr7	102120000	103880000	2.63137	0.119318	BLEO
chr7	103880000	104560000	3.00029	0	BLEO
chr7	104560000	105240000	2.76124	0	BLEO
chr7	105240000	105800000	1.85297	0	BLEO
chr7	105800000	106800000	2.46492	0	BLEO
chr7	106800000	107800000	2.35047	0	BLEO
chr7	107800000	108240000	2.57013	0	BLEO
chr7	108240000	109240000	3.03941	0	BLEO
chr7	109240000	111360000	2.84799	0	BLEO
chr7	111360000	112120000	2.59429	0	BLEO
chr7	112120000	113360000	2.60364	0	BLEO
chr7	113360000	114320000	2.62656	0	BLEO
chr7	114320000	115800000	2.64678	0	BLEO
chr7	115800000	116560000	2.06083	0	BLEO
chr7	116560000	117880000	2.52176	0	BLEO
chr7	117880000	120360000	2.86389	0	BLEO
chr7	120360000	121680000	2.37378	0	BLEO
chr7	121680000	122240000	2.91848	0	BLEO
chr7	122240000	123120000	2.85783	0	BLEO
chr7	123120000	124640000	2.66835	0	BLEO
chr7	124640000	127200000	2.88449	0	BLEO
chr7	127200000	128000000	2.52612	0	BLEO
chr7	128000000	128520000	2.29638	0	BLEO
chr7	128520000	129680000	2.26754	0	BLEO
chr7	129680000	130520000	2.76285	0.107143	BLEO
chr7	130520000	131360000	2.24881	0	BLEO
chr7	131360000	132360000	2.74183	0	BLEO
chr7	132360000	132960000	2.74412	0	BLEO
chr7	132960000	134120000	2.71687	0	BLEO
chr7	134120000	134920000	2.16146	0	BLEO
chr7	134920000	136520000	2.5963	0	BLEO
chr7	136520000	137720000	2.29982	0	BLEO
chr7	137720000	139120000	2.64159	0	BLEO
chr7	139120000	140160000	2.26808	0.0192308	BLEO
chr7	140160000	141480000	2.45616	0	BLEO
chr7	141480000	144120000	0	0.212121	BLEO
chr7	144120000	145880000	2.8266	0	BLEO
chr7	145880000	147960000	2.98527	0	BLEO
chr7	147960000	148800000	2.41722	0	BLEO
chr7	148800000	149320000	2.73875	0	BLEO
chr7	149320000	150920000	2.43729	0.00625	BLEO
chr7	150920000	151840000	2.4394	0	BLEO
chr7	151840000	152560000	2.72903	0	BLEO
chr7	152560000	154600000	3.09356	0.0735294	BLEO
chr7	154600000	155600000	2.43857	0	BLEO
chr7	155600000	157200000	2.78495	0	BLEO
chr7	157200000	158160000	3.13704	0.0625	BLEO
chr8	680000	2040000	2.83403	0.0367647	BLEO
chr8	2040000	7280000	2.96694	0.0553435	BLEO
chr8	7280000	9720000	0	0.32377	BLEO
chr8	9720000	10360000	2.39793	0	BLEO
chr8	10360000	11200000	2.51816	0	BLEO
chr8	11200000	12360000	0	0.344828	BLEO
chr8	12360000	13560000	2.22066	0.0333333	BLEO
chr8	13560000	14760000	2.77755	0	BLEO
chr8	14760000	15520000	2.83596	0	BLEO
chr8	15520000	17160000	2.62127	0	BLEO
chr8	17160000	17800000	1.70317	0	BLEO
chr8	17800000	18720000	2.71234	0	BLEO
chr8	18720000	20040000	2.41087	0	BLEO
chr8	20040000	21760000	2.79228	0.0174419	BLEO
chr8	21760000	22880000	2.12849	0	BLEO
chr8	22880000	24120000	2.19671	0	BLEO
chr8	24120000	24960000	3.08855	0	BLEO
chr8	24960000	26520000	2.46224	0	BLEO
chr8	26520000	27120000	2.82982	0	BLEO
chr8	27120000	27640000	1.50184	0	BLEO
chr8	27640000	28600000	2.30244	0	BLEO
chr8	28600000	29160000	2.55365	0	BLEO
chr8	29160000	30000000	2.48348	0	BLEO
chr8	30000000	30480000	2.14286	0	BLEO
chr8	30480000	32400000	2.67972	0	BLEO
chr8	32400000	33480000	2.30645	0.00925926	BLEO
chr8	33480000	36680000	2.952	0	BLEO
chr8	36680000	37600000	2.19643	0	BLEO
chr8	37600000	38640000	2.22384	0	BLEO
chr8	38640000	39720000	2.62683	0	BLEO
chr8	39720000	40880000	2.57507	0	BLEO
chr8	40880000	41400000	2.33215	0	BLEO
chr8	41400000	42240000	2.12546	0	BLEO
chr8	42240000	42920000	1.93382	0	BLEO
chr8	42920000	43840000	2.77244	0.0869565	BLEO
chr8	43840000	48840000	0	0.66	BLEO
chr8	48840000	49880000	2.37259	0	BLEO
chr8	49880000	51360000	2.82488	0	BLEO
chr8	51360000	52560000	2.90021	0	BLEO
chr8	52560000	53400000	2.44667	0	BLEO
chr8	53400000	55080000	2.74612	0.00595238	BLEO
chr8	55080000	57120000	2.80126	0	BLEO
chr8	57120000	58280000	2.50509	0	BLEO
chr8	58280000	59320000	2.91946	0	BLEO
chr8	59320000	61320000	2.74868	0	BLEO
chr8	61320000	62040000	2.48099	0	BLEO
chr8	62040000	64280000	2.84742	0	BLEO
chr8	64280000	65400000	2.8985	0	BLEO
chr8	65400000	66520000	2.78681	0	BLEO
chr8	66520000	67360000	2.11884	0	BLEO
chr8	67360000	68720000	2.59964	0	BLEO
chr8	68720000	69400000	3.15223	0	BLEO
chr8	69400000	70560000	2.66659	0	BLEO
chr8	70560000	71600000	2.19652	0	BLEO
chr8	71600000	73200000	2.73305	0	BLEO
chr8	73200000	73920000	2.89869	0	BLEO
chr8	73920000	75280000	2.46551	0	BLEO
chr8	75280000	76280000	3.09049	0	BLEO
chr8	76280000	78440000	2.87676	0	BLEO
chr8	78440000	79320000	2.9184	0	BLEO
chr8	79320000	80520000	2.73417	0	BLEO
chr8	80520000	81000000	1.90988	0	BLEO
chr8	81000000	82640000	2.57261	0	BLEO
chr8	82640000	87000000	2.93715	0.0573394	BLEO
chr8	87000000	87640000	2.70959	0	BLEO
chr8	87640000	89360000	2.81954	0	BLEO
chr8	89360000	89800000	2.99643	0	BLEO
chr8	89800000	91040000	2.4912	0	BLEO
chr8	91040000	92440000	2.69683	0	BLEO
chr8	92440000	93080000	3.07799	0	BLEO
chr8	93080000	94680000	2.7872	0	BLEO
chr8	94680000	95560000	2.16076	0	BLEO
chr8	95560000	97240000	2.67744	0	BLEO
chr8	97240000	98600000	2.59287	0	BLEO
chr8	98600000	99160000	1.93188	0	BLEO
chr8	99160000	101160000	2.749	0	BLEO
chr8	101160000	101560000	2.76098	0	BLEO
chr8	101560000	102320000	1.72427	0	BLEO
chr8	102320000	103240000	2.70054	0	BLEO
chr8	103240000	103840000	2.68567	0	BLEO
chr8	103840000	104520000	2.11865	0	BLEO
chr8	104520000	105480000	2.46895	0	BLEO
chr8	105480000	106800000	2.49003	0	BLEO
chr8	106800000	107720000	2.51321	0	BLEO
chr8	107720000	108800000	2.77898	0	BLEO
chr8	108800000	109760000	2.61643	0	BLEO
chr8	109760000	110760000	2.62204	0	BLEO
chr8	110760000	112840000	2.94751	0	BLEO
chr8	112840000	113680000	3.03444	0	BLEO
chr8	113680000	116080000	2.98083	0	BLEO
chr8	116080000	118320000	2.76879	0	BLEO
chr8	118320000	120840000	2.57942	0	BLEO
chr8	120840000	121960000	2.28159	0	BLEO
chr8	121960000	122680000	2.74792	0	BLEO
chr8	122680000	123640000	2.68788	0	BLEO
chr8	123640000	124240000	2.52775	0	BLEO
chr8	124240000	124800000	2.54164	0	BLEO
chr8	124800000	125480000	2.14186	0	BLEO
chr8	125480000	126080000	2.06863	0	BLEO
chr8	126080000	126720000	1.94926	0	BLEO
chr8	126720000	127800000	2.90845	0	BLEO
chr8	127800000	128720000	2.78932	0	BLEO
chr8	128720000	130800000	2.79885	0	BLEO
chr8	130800000	131760000	2.28492	0	BLEO
chr8	131760000	133080000	2.67562	0	BLEO
chr8	133080000	133800000	2.81736	0	BLEO
chr8	133800000	134480000	1.62451	0	BLEO
chr8	134480000	135920000	2.48488	0	BLEO
chr8	135920000	136880000	2.73962	0	BLEO
chr8	136880000	139120000	2.96561	0	BLEO
chr8	139120000	139720000	2.83862	0	BLEO
chr8	139720000	140640000	2.82925	0	BLEO
chr8	140640000	141640000	2.68379	0	BLEO
chr8	141640000	142440000	2.39609	0	BLEO
chr8	142440000	143720000	3.06947	0.109375	BLEO
chr8	143720000	144360000	2.56334	0	BLEO
chr8	144360000	144880000	2.73301	0.0192308	BLEO
chr8	144880000	145680000	0	0.2875	BLEO
chr9	1040000	2080000	2.97521	0	BLEO
chr9	2080000	2840000	2.65492	0	BLEO
chr9	2840000	4720000	2.59825	0	BLEO
chr9	4720000	5800000	2.42331	0	BLEO
chr9	5800000	6800000	2.41525	0	BLEO
chr9	6800000	7600000	2.50106	0	BLEO
chr9	7600000	9960000	2.95008	0	BLEO
chr9	9960000	12600000	3.02274	0	BLEO
chr9	12600000	15120000	2.83245	0	BLEO
chr9	15120000	15640000	1.89671	0	BLEO
chr9	15640000	17520000	2.73717	0	BLEO
chr9	17520000	19480000	2.66147	0	BLEO
chr9	19480000	21160000	2.64617	0	BLEO
chr9	21160000	21800000	2.28488	0	BLEO
chr9	21800000	22480000	2.32309	0	BLEO
chr9	22480000	25920000	2.96398	0	BLEO
chr9	25920000	26680000	2.59088	0	BLEO
chr9	26680000	27720000	2.50693	0	BLEO
chr9	27720000	32320000	3.00714	0	BLEO
chr9	32320000	33040000	2.02538	0	BLEO
chr9	33040000	34640000	2.50415	0	BLEO
chr9	34640000	35760000	2.167	0	BLEO
chr9	35760000	36400000	2.14178	0	BLEO
chr9	36400000	37440000	2.58658	0	BLEO
chr9	37440000	71640000	0	0.919006	BLEO
chr9	71640000	73240000	2.52615	0	BLEO
chr9	73240000	74080000	2.96527	0.0357143	BLEO
chr9	74080000	75840000	2.49159	0	BLEO
chr9	75840000	77360000	2.89503	0	BLEO
chr9	77360000	77840000	1.24894	0	BLEO
chr9	77840000	78480000	3.19354	0	BLEO
chr9	78480000	79760000	2.44147	0	BLEO
chr9	79760000	81000000	2.53921	0	BLEO
chr9	81000000	82800000	2.69661	0	BLEO
chr9	82800000	84120000	2.83307	0	BLEO
chr9	84120000	86200000	2.74884	0.00961538	BLEO
chr9	86200000	87000000	2.05883	0	BLEO
chr9	87000000	88400000	2.90191	0	BLEO
chr9	88400000	90280000	2.65987	0	BLEO
chr9	90280000	92160000	2.5692	0.00531915	BLEO
chr9	92160000	92880000	0	0.347222	BLEO
chr9	92880000	93640000	2.82733	0	BLEO
chr9	93640000	94880000	2.34981	0	BLEO
chr9	94880000	95560000	1.95493	0	BLEO
chr9	95560000	96440000	2.42939	0	BLEO
chr9	96440000	97400000	2.83536	0.0208333	BLEO
chr9	97400000	97920000	2.67306	0	BLEO
chr9	97920000	99480000	2.54072	0.00641026	BLEO
chr9	99480000	100400000	2.5225	0.0108696	BLEO
chr9	100400000	101560000	2.4448	0	BLEO
chr9	101560000	103360000	2.47103	0	BLEO
chr9	103360000	104120000	2.81079	0	BLEO
chr9	104120000	107520000	2.88307	0	BLEO
chr9	107520000	108600000	2.44859	0	BLEO
chr9	108600000	110120000	2.75336	0	BLEO
chr9	110120000	111600000	2.60232	0	BLEO
chr9	111600000	112280000	2.62218	0	BLEO
chr9	112280000	113000000	2.07199	0	BLEO
chr9	113000000	114360000	2.57737	0	BLEO
chr9	114360000	116440000	2.47835	0.0192308	BLEO
chr9	116440000	117080000	2.65703	0	BLEO
chr9	117080000	118320000	2.24362	0	BLEO
chr9	118320000	119480000	2.38973	0	BLEO
chr9	119480000	123320000	2.92814	0	BLEO
chr9	123320000	124240000	2.1255	0	BLEO
chr9	124240000	124880000	2.3503	0	BLEO
chr9	124880000	125600000	1.79511	0	BLEO
chr9	125600000	126160000	2.41378	0	BLEO
chr9	126160000	127160000	2.4367	0	BLEO
chr9	127160000	128160000	2.27125	0	BLEO
chr9	128160000	129560000	2.55752	0	BLEO
chr9	129560000	130240000	2.27884	0	BLEO
chr9	130240000	130920000	2.18084	0	BLEO
chr9	130920000	132600000	2.55811	0	BLEO
chr9	132600000	133920000	2.343	0.113636	BLEO
chr9	133920000	134400000	1.67608	0	BLEO
chr9	134400000	135200000	2.1871	0	BLEO
chr9	135200000	135880000	2.41084	0	BLEO
chr9	135880000	137000000	2.60497	0.0446429	BLEO
chr9	137000000	137720000	2.65031	0.0833333	BLEO
chr9	137720000	138440000	2.98896	0	BLEO
chr9	138440000	139200000	2.78681	0.0789474	BLEO
chr9	139200000	140440000	2.85883	0.0645161	BLEO
chr10	1160000	3200000	2.83352	0	BLEO
chr10	3200000	3840000	2.55747	0	BLEO
chr10	3840000	4840000	2.65257	0	BLEO
chr10	4840000	5960000	2.2201	0	BLEO
chr10	5960000	7520000	2.47025	0	BLEO
chr10	7520000	9360000	2.84752	0	BLEO
chr10	9360000	12240000	2.68362	0	BLEO
chr10	12240000	13200000	2.64955	0	BLEO
chr10	13200000	15920000	2.67876	0	BLEO
chr10	15920000	16840000	2.87089	0	BLEO
chr10	16840000	18200000	0	0.308824	BLEO
chr10	18200000	20120000	2.87093	0.0208333	BLEO
chr10	20120000	21160000	2.97004	0	BLEO
chr10	21160000	22280000	2.46959	0	BLEO
chr10	22280000	23400000	2.44418	0	BLEO
chr10	23400000	24840000	2.54796	0	BLEO
chr10	24840000	25520000	2.01699	0	BLEO
chr10	25520000	26960000	2.88908	0	BLEO
chr10	26960000	27640000	2.32001	0	BLEO
chr10	27640000	28880000	2.45066	0	BLEO
chr10	28880000	29760000	2.30642	0	BLEO
chr10	29760000	30920000	2.50859	0	BLEO
chr10	30920000	32640000	2.58335	0	BLEO
chr10	32640000	33200000	2.76095	0	BLEO
chr10	33200000	34920000	2.78866	0	BLEO
chr10	34920000	35360000	2.15752	0	BLEO
chr10	35360000	37200000	2.64594	0	BLEO
chr10	37200000	39080000	2.99099	0.0797872	BLEO
chr10	39080000	43280000	0	0.830952	BLEO
chr10	43280000	44000000	2.37809	0	BLEO
chr10	44000000	45480000	2.66327	0	BLEO
chr10	45480000	46320000	2.56305	0.119048	BLEO
chr10	46320000	46920000	0	0.983333	BLEO
chr10	46920000	48200000	0	0.617188	BLEO
chr10	48200000	48680000	0	0.229167	BLEO
chr10	48680000	49280000	0	0.95	BLEO
chr10	49280000	51120000	2.68349	0.0543478	BLEO
chr10	51120000	51840000	0	0.652778	BLEO
chr10	51840000	52520000	0	0.25	BLEO
chr10	52520000	54560000	2.67862	0	BLEO
chr10	54560000	59920000	2.97993	0	BLEO
chr10	59920000	60600000	2.16851	0	BLEO
chr10	60600000	61840000	2.6838	0	BLEO
chr10	61840000	62520000	2.14715	0	BLEO
chr10	62520000	64040000	2.40389	0	BLEO
chr10	64040000	64920000	2.3936	0	BLEO
chr10	64920000	65600000	2.08086	0	BLEO
chr10	65600000	69520000	2.98831	0	BLEO
chr10	69520000	70120000	2.00428	0	BLEO
chr10	70120000	70720000	2.58089	0	BLEO
chr10	70720000	71160000	2.03368	0	BLEO
chr10	71160000	71880000	1.99499	0	BLEO
chr10	71880000	73600000	2.57419	0	BLEO
chr10	73600000	75000000	2.26915	0	BLEO
chr10	75000000	75560000	2.08606	0	BLEO
chr10	75560000	77000000	2.46485	0	BLEO
chr10	77000000	77800000	2.6147	0	BLEO
chr10	77800000	78880000	2.68373	0	BLEO
chr10	78880000	79800000	2.17019	0	BLEO
chr10	79800000	81120000	2.53568	0	BLEO
chr10	81120000	82040000	2.67548	0.119565	BLEO
chr10	82040000	85880000	2.9404	0	BLEO
chr10	85880000	86360000	1.70217	0	BLEO
chr10	86360000	88160000	2.90315	0	BLEO
chr10	88160000	88920000	2.36637	0	BLEO
chr10	88920000	91000000	2.67576	0.0721154	BLEO
chr10	91000000	92640000	2.64475	0	BLEO
chr10	92640000	93720000	2.42583	0	BLEO
chr10	93720000	94240000	2.73743	0	BLEO
chr10	94240000	94640000	2.13085	0	BLEO
chr10	94640000	95280000	2.3106	0	BLEO
chr10	95280000	96360000	2.42272	0	BLEO
chr10	96360000	97400000	2.59307	0	BLEO
chr10	97400000	98120000	2.39513	0	BLEO
chr10	98120000	99520000	2.41612	0	BLEO
chr10	99520000	101120000	2.69683	0	BLEO
chr10	101120000	102040000	2.47447	0	BLEO
chr10	102040000	102800000	2.41805	0	BLEO
chr10	102800000	103880000	2.19115	0	BLEO
chr10	103880000	104440000	1.89512	0	BLEO
chr10	104440000	105360000	1.98943	0	BLEO
chr10	105360000	106040000	1.82716	0	BLEO
chr10	106040000	107520000	2.8604	0	BLEO
chr10	107520000	108280000	2.80768	0	BLEO
chr10	108280000	110360000	3.02315	0	BLEO
chr10	110360000	111600000	2.9023	0.00806452	BLEO
chr10	111600000	112360000	1.97732	0	BLEO
chr10	112360000	112800000	2.10074	0	BLEO
chr10	112800000	113880000	2.85813	0	BLEO
chr10	113880000	115400000	2.66322	0	BLEO
chr10	115400000	115920000	2.45164	0	BLEO
chr10	115920000	116920000	2.35799	0	BLEO
chr10	116920000	118280000	2.66211	0	BLEO
chr10	118280000	118960000	2.4773	0	BLEO
chr10	118960000	120320000	2.80278	0	BLEO
chr10	120320000	120800000	2.81328	0	BLEO
chr10	120800000	121720000	2.43228	0	BLEO
chr10	121720000	122600000	3.12833	0	BLEO
chr10	122600000	123680000	2.84883	0	BLEO
chr10	123680000	124360000	2.33561	0	BLEO
chr10	124360000	126160000	2.63184	0.0333333	BLEO
chr10	126160000	126680000	2.05539	0	BLEO
chr10	126680000	127440000	2.48797	0	BLEO
chr10	127440000	128440000	2.49605	0	BLEO
chr10	128440000	129240000	3.37408	0.175	BLEO
chr10	129240000	130000000	2.72088	0	BLEO
chr10	130000000	132000000	2.9319	0	BLEO
chr10	132000000	133720000	3.03157	0.0523256	BLEO
chr11	840000	2200000	3.15401	0.139706	BLEO
chr11	2200000	3440000	2.40751	0.0806452	BLEO
chr11	3440000	6760000	2.7195	0.0120482	BLEO
chr11	6760000	8160000	2.62284	0	BLEO
chr11	8160000	8640000	2.39527	0	BLEO
chr11	8640000	9560000	2.34352	0	BLEO
chr11	9560000	10800000	2.24801	0	BLEO
chr11	10800000	11840000	2.61875	0	BLEO
chr11	11840000	13480000	2.43251	0	BLEO
chr11	13480000	14560000	2.32569	0	BLEO
chr11	14560000	16800000	2.61153	0	BLEO
chr11	16800000	17600000	2.12113	0	BLEO
chr11	17600000	18040000	2.29694	0	BLEO
chr11	18040000	18840000	2.46606	0	BLEO
chr11	18840000	20640000	2.44998	0	BLEO
chr11	20640000	22240000	2.93651	0	BLEO
chr11	22240000	22840000	2.499	0	BLEO
chr11	22840000	24480000	2.71267	0	BLEO
chr11	24480000	26320000	2.88233	0	BLEO
chr11	26320000	27520000	2.44942	0	BLEO
chr11	27520000	28560000	2.49806	0	BLEO
chr11	28560000	29440000	2.44906	0	BLEO
chr11	29440000	30280000	2.89983	0	BLEO
chr11	30280000	31240000	2.79513	0	BLEO
chr11	31240000	32320000	2.57046	0	BLEO
chr11	32320000	32840000	2.81598	0	BLEO
chr11	32840000	33840000	2.22011	0	BLEO
chr11	33840000	35440000	2.23993	0	BLEO
chr11	35440000	36800000	2.23095	0	BLEO
chr11	36800000	38880000	2.90481	0	BLEO
chr11	38880000	40160000	3.10503	0	BLEO
chr11	40160000	41480000	2.91822	0	BLEO
chr11	41480000	43320000	2.94068	0	BLEO
chr11	43320000	44080000	2.32462	0	BLEO
chr11	44080000	45840000	2.50692	0	BLEO
chr11	45840000	48200000	2.63472	0	BLEO
chr11	48200000	50040000	3.18493	0.0978261	BLEO
chr11	50040000	51600000	0	0.442308	BLEO
chr11	51600000	56600000	0	0.648	BLEO
chr11	56600000	57040000	2.57394	0	BLEO
chr11	57040000	58320000	2.34608	0	BLEO
chr11	58320000	60520000	2.70452	0	BLEO
chr11	60520000	61000000	2.71782	0.0625	BLEO
chr11	61000000	62120000	2.35752	0.00892857	BLEO
chr11	62120000	62640000	2.21065	0	BLEO
chr11	62640000	63960000	2.46976	0	BLEO
chr11	63960000	64520000	2.44069	0	BLEO
chr11	64520000	65360000	2.27659	0	BLEO
chr11	65360000	66040000	2.58051	0	BLEO
chr11	66040000	67160000	2.32814	0	BLEO
chr11	67160000	68240000	2.58411	0.00925926	BLEO
chr11	68240000	69480000	2.56988	0.0403226	BLEO
chr11	69480000	70240000	2.07427	0.0921053	BLEO
chr11	70240000	71200000	2.33873	0	BLEO
chr11	71200000	72400000	2.22023	0	BLEO
chr11	72400000	73040000	2.53546	0	BLEO
chr11	73040000	73640000	1.91199	0	BLEO
chr11	73640000	75000000	2.20769	0	BLEO
chr11	75000000	76440000	2.42588	0	BLEO
chr11	76440000	77800000	2.45983	0	BLEO
chr11	77800000	78320000	2.09219	0	BLEO
chr11	78320000	79240000	2.78679	0	BLEO
chr11	79240000	80080000	2.78081	0	BLEO
chr11	80080000	81200000	3.04695	0	BLEO
chr11	81200000	82360000	2.86678	0	BLEO
chr11	82360000	83560000	2.40558	0	BLEO
chr11	83560000	84320000	3.07536	0	BLEO
chr11	84320000	85280000	2.94504	0	BLEO
chr11	85280000	86040000	2.21853	0	BLEO
chr11	86040000	86640000	2.06079	0	BLEO
chr11	86640000	87040000	2.53825	0	BLEO
chr11	87040000	88720000	2.74497	0.0297619	BLEO
chr11	88720000	89800000	0	0.259259	BLEO
chr11	89800000	92600000	2.93544	0	BLEO
chr11	92600000	93440000	2.42552	0.0119048	BLEO
chr11	93440000	94720000	2.26914	0	BLEO
chr11	94720000	95520000	2.49304	0	BLEO
chr11	95520000	96160000	2.32204	0	BLEO
chr11	96160000	98880000	3.07555	0.0514706	BLEO
chr11	98880000	99680000	2.9006	0	BLEO
chr11	99680000	101280000	2.85631	0	BLEO
chr11	101280000	102960000	2.5471	0	BLEO
chr11	102960000	103520000	2.413	0	BLEO
chr11	103520000	104080000	2.73667	0	BLEO
chr11	104080000	105960000	2.89748	0	BLEO
chr11	105960000	107400000	2.71731	0	BLEO
chr11	107400000	107880000	2.14082	0	BLEO
chr11	107880000	108560000	2.18826	0	BLEO
chr11	108560000	109800000	2.90059	0	BLEO
chr11	109800000	111320000	2.54892	0	BLEO
chr11	111320000	112080000	1.85667	0	BLEO
chr11	112080000	113160000	2.75515	0	BLEO
chr11	113160000	113720000	2.78699	0	BLEO
chr11	113720000	116600000	2.77709	0.00347222	BLEO
chr11	116600000	117240000	1.93225	0	BLEO
chr11	117240000	118440000	2.35331	0	BLEO
chr11	118440000	118920000	1.97012	0	BLEO
chr11	118920000	120200000	2.28639	0	BLEO
chr11	120200000	121080000	2.35063	0	BLEO
chr11	121080000	122440000	2.36094	0	BLEO
chr11	122440000	122920000	1.81447	0	BLEO
chr11	122920000	123600000	1.90601	0	BLEO
chr11	123600000	124480000	2.55917	0	BLEO
chr11	124480000	126120000	2.51454	0	BLEO
chr11	126120000	126960000	2.1702	0	BLEO
chr11	126960000	127880000	2.9056	0	BLEO
chr11	127880000	128840000	2.24032	0	BLEO
chr11	128840000	129720000	2.43153	0	BLEO
chr11	129720000	130800000	2.11641	0	BLEO
chr11	130800000	131560000	2.51159	0	BLEO
chr11	131560000	132200000	2.4902	0	BLEO
chr11	132200000	132960000	2.80561	0	BLEO
chr11	132960000	133760000	3.03312	0	BLEO
chr12	1040000	1720000	2.59462	0	BLEO
chr12	1720000	3160000	2.52242	0	BLEO
chr12	3160000	3920000	2.30303	0	BLEO
chr12	3920000	4920000	2.45605	0	BLEO
chr12	4920000	6080000	2.6187	0	BLEO
chr12	6080000	7960000	2.63621	0.0265957	BLEO
chr12	7960000	8560000	2.3143	0.0166667	BLEO
chr12	8560000	9440000	2.48403	0.0340909	BLEO
chr12	9440000	9880000	2.06317	0.136364	BLEO
chr12	9880000	10920000	2.3209	0	BLEO
chr12	10920000	11680000	2.49833	0.0394737	BLEO
chr12	11680000	12200000	2.86538	0	BLEO
chr12	12200000	12920000	2.33934	0	BLEO
chr12	12920000	14320000	2.50485	0	BLEO
chr12	14320000	14840000	2.15997	0	BLEO
chr12	14840000	16160000	2.2899	0	BLEO
chr12	16160000	16880000	2.65426	0	BLEO
chr12	16880000	18280000	2.8184	0	BLEO
chr12	18280000	19880000	2.70588	0	BLEO
chr12	19880000	20800000	2.65933	0	BLEO
chr12	20800000	21400000	2.94294	0	BLEO
chr12	21400000	22840000	2.55512	0.00694444	BLEO
chr12	22840000	23680000	2.86864	0	BLEO
chr12	23680000	25000000	2.7677	0	BLEO
chr12	25000000	26240000	2.37304	0	BLEO
chr12	26240000	27040000	2.673	0	BLEO
chr12	27040000	27880000	2.34464	0	BLEO
chr12	27880000	29200000	2.67274	0	BLEO
chr12	29200000	31400000	2.62459	0.00454545	BLEO
chr12	31400000	32920000	2.46295	0	BLEO
chr12	32920000	34840000	2.88646	0.0572917	BLEO
chr12	34840000	38520000	0	0.842391	BLEO
chr12	38520000	39680000	2.83831	0	BLEO
chr12	39680000	40800000	2.57953	0	BLEO
chr12	40800000	41600000	2.90994	0	BLEO
chr12	41600000	42440000	2.72863	0	BLEO
chr12	42440000	44320000	2.66007	0	BLEO
chr12	44320000	45520000	2.84712	0	BLEO
chr12	45520000	46400000	2.44228	0	BLEO
chr12	46400000	48080000	2.5339	0	BLEO
chr12	48080000	49240000	2.57205	0	BLEO
chr12	49240000	50160000	2.09562	0	BLEO
chr12	50160000	51760000	2.41635	0	BLEO
chr12	51760000	52400000	2.36127	0	BLEO
chr12	52400000	53400000	2.30247	0	BLEO
chr12	53400000	54080000	1.88681	0	BLEO
chr12	54080000	54880000	1.85861	0	BLEO
chr12	54880000	56080000	2.70984	0	BLEO
chr12	56080000	56560000	1.88819	0	BLEO
chr12	56560000	58320000	2.55728	0	BLEO
chr12	58320000	59560000	2.43681	0	BLEO
chr12	59560000	60920000	2.77568	0.00735294	BLEO
chr12	60920000	62600000	2.80327	0	BLEO
chr12	62600000	63480000	2.48726	0	BLEO
chr12	63480000	64040000	2.73877	0	BLEO
chr12	64040000	64840000	1.97101	0.0125	BLEO
chr12	64840000	66520000	2.47024	0	BLEO
chr12	66520000	67640000	2.69718	0	BLEO
chr12	67640000	68600000	2.5491	0	BLEO
chr12	68600000	69680000	2.42634	0	BLEO
chr12	69680000	70120000	2.75786	0	BLEO
chr12	70120000	71160000	2.61771	0	BLEO
chr12	71160000	71760000	3.10343	0	BLEO
chr12	71760000	73160000	2.50488	0	BLEO
chr12	73160000	75000000	2.98232	0	BLEO
chr12	75000000	75720000	2.75666	0	BLEO
chr12	75720000	77400000	2.4217	0	BLEO
chr12	77400000	78360000	2.52316	0	BLEO
chr12	78360000	79760000	2.71971	0	BLEO
chr12	79760000	80680000	2.38021	0	BLEO
chr12	80680000	81720000	2.62198	0	BLEO
chr12	81720000	82720000	2.8904	0	BLEO
chr12	82720000	84160000	2.82621	0	BLEO
chr12	84160000	85480000	2.71262	0	BLEO
chr12	85480000	86320000	2.84834	0	BLEO
chr12	86320000	87320000	2.84586	0	BLEO
chr12	87320000	88440000	2.69968	0	BLEO
chr12	88440000	89400000	2.83454	0	BLEO
chr12	89400000	89920000	2.13487	0	BLEO
chr12	89920000	90640000	2.61425	0	BLEO
chr12	90640000	91760000	2.66152	0	BLEO
chr12	91760000	93080000	2.62728	0	BLEO
chr12	93080000	93840000	2.51767	0	BLEO
chr12	93840000	94520000	2.04377	0	BLEO
chr12	94520000	94920000	2.88225	0	BLEO
chr12	94920000	95400000	2.9208	0	BLEO
chr12	95400000	96400000	2.47765	0	BLEO
chr12	96400000	98800000	2.71474	0	BLEO
chr12	98800000	99400000	2.9189	0	BLEO
chr12	99400000	100160000	2.99092	0	BLEO
chr12	100160000	101040000	2.45817	0	BLEO
chr12	101040000	101800000	2.78002	0	BLEO
chr12	101800000	102280000	2.60643	0	BLEO
chr12	102280000	103280000	2.69862	0	BLEO
chr12	103280000	104160000	2.80295	0	BLEO
chr12	104160000	105520000	2.48767	0	BLEO
chr12	105520000	106720000	2.47239	0	BLEO
chr12	106720000	107360000	2.9031	0	BLEO
chr12	107360000	108080000	1.73871	0	BLEO
chr12	108080000	108920000	2.51864	0	BLEO
chr12	108920000	109880000	2.11633	0.0520833	BLEO
chr12	109880000	110360000	2.46757	0	BLEO
chr12	110360000	110880000	2.50639	0	BLEO
chr12	110880000	111800000	2.38245	0	BLEO
chr12	111800000	112880000	2.30788	0	BLEO
chr12	112880000	113400000	3.1555	0	BLEO
chr12	113400000	114400000	2.57113	0	BLEO
chr12	114400000	115040000	2.59073	0	BLEO
chr12	115040000	116360000	2.64536	0	BLEO
chr12	116360000	117640000	2.51698	0	BLEO
chr12	117640000	118280000	2.83481	0	BLEO
chr12	118280000	120560000	2.67061	0	BLEO
chr12	120560000	121720000	2.16619	0	BLEO
chr12	121720000	122320000	1.87196	0	BLEO
chr12	122320000	124120000	2.51956	0.0277778	BLEO
chr12	124120000	125440000	2.41519	0	BLEO
chr12	125440000	127240000	2.77157	0	BLEO
chr12	127240000	128640000	2.64812	0	BLEO
chr12	128640000	131240000	2.89848	0	BLEO
chr12	131240000	132600000	2.89442	0.0294118	BLEO
chr12	132600000	133440000	2.61104	0.166667	BLEO
chr13	20160000	21520000	2.32071	0	BLEO
chr13	21520000	22160000	2.59837	0	BLEO
chr13	22160000	22880000	2.6507	0	BLEO
chr13	22880000	23880000	2.84469	0	BLEO
chr13	23880000	24880000	2.16217	0	BLEO
chr13	24880000	25640000	2.22248	0	BLEO
chr13	25640000	26680000	2.86139	0	BLEO
chr13	26680000	27520000	2.28103	0	BLEO
chr13	27520000	27960000	1.93306	0	BLEO
chr13	27960000	28600000	2.68575	0	BLEO
chr13	28600000	29400000	2.30717	0	BLEO
chr13	29400000	30000000	3.13215	0	BLEO
chr13	30000000	31760000	2.4619	0	BLEO
chr13	31760000	32440000	2.529	0	BLEO
chr13	32440000	33160000	2.27893	0	BLEO
chr13	33160000	33680000	2.8343	0	BLEO
chr13	33680000	34320000	2.49537	0	BLEO
chr13	34320000	35760000	2.89333	0	BLEO
chr13	35760000	36520000	2.91434	0	BLEO
chr13	36520000	37600000	2.50933	0	BLEO
chr13	37600000	38200000	2.97224	0	BLEO
chr13	38200000	39560000	2.82787	0	BLEO
chr13	39560000	40280000	2.31859	0	BLEO
chr13	40280000	41360000	2.82162	0	BLEO
chr13	41360000	42880000	2.5556	0	BLEO
chr13	42880000	44480000	2.64957	0	BLEO
chr13	44480000	45040000	2.1412	0	BLEO
chr13	45040000	46080000	2.52301	0	BLEO
chr13	46080000	47040000	2.59527	0	BLEO
chr13	47040000	48600000	2.65974	0	BLEO
chr13	48600000	50200000	2.46024	0	BLEO
chr13	50200000	51680000	2.56652	0	BLEO
chr13	51680000	52440000	2.09595	0	BLEO
chr13	52440000	53120000	2.1222	0.0147059	BLEO
chr13	53120000	53800000	2.79143	0	BLEO
chr13	53800000	58200000	2.98398	0.00681818	BLEO
chr13	58200000	59440000	2.97629	0	BLEO
chr13	59440000	61040000	2.61968	0	BLEO
chr13	61040000	62600000	2.86902	0	BLEO
chr13	62600000	65000000	2.99395	0.0125	BLEO
chr13	65000000	66240000	2.88473	0	BLEO
chr13	66240000	68480000	2.83516	0	BLEO
chr13	68480000	69960000	3.02932	0	BLEO
chr13	69960000	71720000	2.89943	0	BLEO
chr13	71720000	73280000	2.91907	0	BLEO
chr13	73280000	74320000	2.74568	0	BLEO
chr13	74320000	74920000	2.23599	0	BLEO
chr13	74920000	75880000	3.07553	0	BLEO
chr13	75880000	77600000	2.43387	0	BLEO
chr13	77600000	78160000	2.75218	0	BLEO
chr13	78160000	79880000	2.67927	0	BLEO
chr13	79880000	81000000	2.50988	0	BLEO
chr13	81000000	81600000	3.09926	0	BLEO
chr13	81600000	82880000	2.91458	0	BLEO
chr13	82880000	85400000	2.91724	0	BLEO
chr13	85400000	86480000	2.81367	0	BLEO
chr13	86480000	88040000	2.81918	0.0961538	BLEO
chr13	88040000	91760000	3.01181	0	BLEO
chr13	91760000	92480000	3.04124	0	BLEO
chr13	92480000	95080000	2.79171	0	BLEO
chr13	95080000	96680000	2.4654	0	BLEO
chr13	96680000	97640000	2.95842	0	BLEO
chr13	97640000	98480000	2.34342	0	BLEO
chr13	98480000	99520000	2.33942	0	BLEO
chr13	99520000	101240000	2.63229	0	BLEO
chr13	101240000	101760000	2.7527	0	BLEO
chr13	101760000	102440000	2.41597	0	BLEO
chr13	102440000	103560000	2.58103	0	BLEO
chr13	103560000	104440000	2.86977	0	BLEO
chr13	104440000	105200000	3.09923	0	BLEO
chr13	105200000	107200000	2.82312	0	BLEO
chr13	107200000	107800000	3.02974	0	BLEO
chr13	107800000	108880000	2.36076	0	BLEO
chr13	108880000	109560000	2.62225	0	BLEO
chr13	109560000	110800000	2.50149	0	BLEO
chr13	110800000	111200000	2.58312	0	BLEO
chr13	111200000	112120000	2.41765	0	BLEO
chr13	112120000	113560000	2.95159	0.145833	BLEO
chr13	113560000	114240000	2.65963	0.0294118	BLEO
chr14	20720000	22040000	2.48559	0	BLEO
chr14	22040000	24920000	2.75312	0	BLEO
chr14	24920000	25880000	2.47975	0	BLEO
chr14	25880000	27520000	2.82515	0	BLEO
chr14	27520000	29160000	2.92612	0	BLEO
chr14	29160000	30000000	2.47493	0	BLEO
chr14	30000000	31000000	2.6362	0	BLEO
chr14	31000000	33040000	2.59783	0	BLEO
chr14	33040000	35000000	2.72857	0	BLEO
chr14	35000000	35560000	2.6392	0.0178571	BLEO
chr14	35560000	36320000	1.91764	0	BLEO
chr14	36320000	37000000	2.49939	0	BLEO
chr14	37000000	37680000	2.60229	0	BLEO
chr14	37680000	38360000	2.14195	0	BLEO
chr14	38360000	39480000	2.77841	0	BLEO
chr14	39480000	39920000	2.02471	0	BLEO
chr14	39920000	42160000	3.0138	0	BLEO
chr14	42160000	45320000	2.92751	0	BLEO
chr14	45320000	45880000	2.35213	0	BLEO
chr14	45880000	48320000	2.97399	0	BLEO
chr14	48320000	50080000	2.85637	0	BLEO
chr14	50080000	51360000	2.27599	0	BLEO
chr14	51360000	52480000	2.54207	0	BLEO
chr14	52480000	53760000	2.39148	0	BLEO
chr14	53760000	54880000	2.48164	0	BLEO
chr14	54880000	55480000	2.32395	0	BLEO
chr14	55480000	56960000	2.48512	0	BLEO
chr14	56960000	57920000	2.63415	0	BLEO
chr14	57920000	58680000	2.67849	0	BLEO
chr14	58680000	60000000	2.57521	0	BLEO
chr14	60000000	61040000	2.58471	0	BLEO
chr14	61040000	61760000	2.2647	0	BLEO
chr14	61760000	62600000	2.07363	0	BLEO
chr14	62600000	63800000	2.8568	0	BLEO
chr14	63800000	64800000	2.40177	0	BLEO
chr14	64800000	65480000	1.97164	0	BLEO
chr14	65480000	66800000	2.59041	0	BLEO
chr14	66800000	68240000	2.472	0	BLEO
chr14	68240000	69320000	2.27917	0	BLEO
chr14	69320000	70000000	2.11572	0	BLEO
chr14	70000000	71480000	2.52797	0	BLEO
chr14	71480000	72920000	2.57884	0	BLEO
chr14	72920000	73440000	2.22185	0	BLEO
chr14	73440000	74760000	2.56119	0.0151515	BLEO
chr14	74760000	75360000	2.24212	0	BLEO
chr14	75360000	76040000	1.81211	0	BLEO
chr14	76040000	76480000	1.89222	0	BLEO
chr14	76480000	77200000	2.8876	0	BLEO
chr14	77200000	77800000	2.25136	0	BLEO
chr14	77800000	79320000	2.71891	0	BLEO
chr14	79320000	80280000	2.94999	0	BLEO
chr14	80280000	82000000	2.59256	0	BLEO
chr14	82000000	83320000	2.8683	0	BLEO
chr14	83320000	86520000	2.92961	0	BLEO
chr14	86520000	87400000	2.70853	0	BLEO
chr14	87400000	88400000	2.68869	0	BLEO
chr14	88400000	89040000	2.54776	0	BLEO
chr14	89040000	90720000	2.63051	0	BLEO
chr14	90720000	91760000	2.5102	0	BLEO
chr14	91760000	92520000	2.55593	0	BLEO
chr14	92520000	93280000	2.22467	0	BLEO
chr14	93280000	94400000	2.52378	0	BLEO
chr14	94400000	95000000	2.22657	0	BLEO
chr14	95000000	95880000	2.8406	0	BLEO
chr14	95880000	97000000	2.417	0	BLEO
chr14	97000000	99880000	2.86077	0	BLEO
chr14	99880000	100840000	2.19815	0	BLEO
chr14	100840000	102160000	2.52166	0.00757576	BLEO
chr14	102160000	103440000	2.32515	0	BLEO
chr14	103440000	104000000	2.16501	0	BLEO
chr14	104000000	105200000	2.78216	0.0416667	BLEO
chr14	105200000	106000000	2.65671	0.0625	BLEO
chr15	22600000	23600000	0	0.49	BLEO
chr15	23600000	25080000	2.8646	0.0202703	BLEO
chr15	25080000	27120000	2.76211	0	BLEO
chr15	27120000	28360000	3.03931	0	BLEO
chr15	28360000	30400000	0	0.205882	BLEO
chr15	30400000	32440000	0	0.240196	BLEO
chr15	32440000	33440000	0	0.43	BLEO
chr15	33440000	34320000	2.6296	0	BLEO
chr15	34320000	35280000	2.26159	0.09375	BLEO
chr15	35280000	37440000	2.73969	0	BLEO
chr15	37440000	38200000	2.80443	0	BLEO
chr15	38200000	39000000	2.18941	0	BLEO
chr15	39000000	40720000	2.37587	0	BLEO
chr15	40720000	41720000	2.4286	0	BLEO
chr15	41720000	42280000	2.3882	0	BLEO
chr15	42280000	42800000	2.22537	0	BLEO
chr15	42800000	44080000	2.67424	0.078125	BLEO
chr15	44080000	44840000	2.63804	0	BLEO
chr15	44840000	46000000	2.37205	0	BLEO
chr15	46000000	47480000	2.88051	0	BLEO
chr15	47480000	48640000	2.74731	0	BLEO
chr15	48640000	50640000	2.61197	0	BLEO
chr15	50640000	51240000	2.35316	0	BLEO
chr15	51240000	51800000	2.13509	0	BLEO
chr15	51800000	53040000	2.47013	0	BLEO
chr15	53040000	55440000	2.9365	0	BLEO
chr15	55440000	56760000	2.33193	0	BLEO
chr15	56760000	57840000	2.37	0	BLEO
chr15	57840000	58480000	2.26154	0	BLEO
chr15	58480000	59200000	2.49578	0	BLEO
chr15	59200000	59960000	2.05105	0	BLEO
chr15	59960000	60640000	2.73625	0	BLEO
chr15	60640000	61440000	2.54072	0	BLEO
chr15	61440000	62160000	3.07975	0	BLEO
chr15	62160000	63400000	2.67182	0	BLEO
chr15	63400000	64440000	2.13271	0	BLEO
chr15	64440000	65600000	2.31924	0	BLEO
chr15	65600000	66800000	2.73404	0	BLEO
chr15	66800000	68520000	2.54309	0	BLEO
chr15	68520000	69240000	2.22458	0	BLEO
chr15	69240000	69760000	2.09294	0	BLEO
chr15	69760000	70920000	2.68154	0	BLEO
chr15	70920000	72480000	2.52696	0	BLEO
chr15	72480000	74240000	2.60788	0.0170455	BLEO
chr15	74240000	75640000	2.50375	0.0428571	BLEO
chr15	75640000	76000000	2.5545	0	BLEO
chr15	76000000	77240000	2.53005	0	BLEO
chr15	77240000	78200000	2.56165	0.0104167	BLEO
chr15	78200000	79560000	2.437	0.0147059	BLEO
chr15	79560000	80680000	2.59474	0	BLEO
chr15	80680000	81720000	2.08488	0	BLEO
chr15	81720000	82600000	2.64867	0.0227273	BLEO
chr15	82600000	83880000	0	0.476562	BLEO
chr15	83880000	84960000	2.77751	0.0833333	BLEO
chr15	84960000	85760000	2.47986	0.175	BLEO
chr15	85760000	86400000	2.44555	0.078125	BLEO
chr15	86400000	89000000	2.92942	0	BLEO
chr15	89000000	89880000	2.20996	0	BLEO
chr15	89880000	90800000	2.25414	0	BLEO
chr15	90800000	91480000	1.97836	0	BLEO
chr15	91480000	92640000	2.54545	0	BLEO
chr15	92640000	93640000	2.7477	0	BLEO
chr15	93640000	94680000	3.15972	0	BLEO
chr15	94680000	95040000	1.64776	0	BLEO
chr15	95040000	97000000	2.72549	0	BLEO
chr15	97000000	98960000	2.82003	0	BLEO
chr15	98960000	99760000	2.0333	0	BLEO
chr15	99760000	100400000	2.20766	0	BLEO
chr15	100400000	101120000	2.97426	0	BLEO
chr15	101120000	101800000	1.86985	0	BLEO
chr16	720000	1360000	2.81757	0.125	BLEO
chr16	1360000	2000000	2.91659	0.015625	BLEO
chr16	2000000	2720000	2.56864	0.166667	BLEO
chr16	2720000	3560000	2.51666	0.0119048	BLEO
chr16	3560000	4480000	2.43705	0	BLEO
chr16	4480000	5160000	2.65035	0	BLEO
chr16	5160000	6720000	2.95021	0	BLEO
chr16	6720000	8600000	2.96477	0	BLEO
chr16	8600000	11040000	2.84653	0.0204918	BLEO
chr16	11040000	12160000	2.16364	0.00892857	BLEO
chr16	12160000	13960000	2.77236	0	BLEO
chr16	13960000	14800000	2.232	0.0238095	BLEO
chr16	14800000	16320000	0	0.296053	BLEO
chr16	16320000	18640000	0	0.340517	BLEO
chr16	18640000	19560000	1.94078	0.141304	BLEO
chr16	19560000	20720000	2.61814	0.0344828	BLEO
chr16	20720000	21400000	2.44773	0.0147059	BLEO
chr16	21400000	22600000	0	0.3	BLEO
chr16	22600000	23680000	2.80075	0.00925926	BLEO
chr16	23680000	24520000	2.74759	0	BLEO
chr16	24520000	25280000	2.09427	0	BLEO
chr16	25280000	27520000	2.73229	0	BLEO
chr16	27520000	28280000	2.16331	0	BLEO
chr16	28280000	29560000	0	0.382812	BLEO
chr16	29560000	30080000	2.43858	0.0384615	BLEO
chr16	30080000	30720000	2.59477	0.1875	BLEO
chr16	30720000	32040000	2.23824	0.0151515	BLEO
chr16	32040000	32720000	0	0.5	BLEO
chr16	32720000	33320000	0	0.883333	BLEO
chr16	33320000	34040000	0	0.347222	BLEO
chr16	34040000	35280000	2.99866	0.16129	BLEO
chr16	35280000	48680000	0	0.828358	BLEO
chr16	48680000	49440000	2.82452	0	BLEO
chr16	49440000	50000000	3.16682	0	BLEO
chr16	50000000	50880000	2.51059	0	BLEO
chr16	50880000	52080000	2.69089	0	BLEO
chr16	52080000	53040000	2.90271	0	BLEO
chr16	53040000	53560000	2.18326	0	BLEO
chr16	53560000	56360000	2.81504	0.00714286	BLEO
chr16	56360000	56880000	2.08342	0	BLEO
chr16	56880000	57520000	2.09349	0	BLEO
chr16	57520000	58800000	2.38563	0	BLEO
chr16	58800000	62360000	2.90014	0	BLEO
chr16	62360000	63360000	3.03365	0	BLEO
chr16	63360000	64000000	3.05611	0	BLEO
chr16	64000000	65160000	2.90979	0	BLEO
chr16	65160000	66400000	2.74076	0	BLEO
chr16	66400000	67520000	2.29736	0	BLEO
chr16	67520000	68400000	1.94618	0	BLEO
chr16	68400000	69360000	2.00994	0	BLEO
chr16	69360000	70320000	2.42323	0.0416667	BLEO
chr16	70320000	70840000	1.78831	0	BLEO
chr16	70840000	71680000	3.50193	0.166667	BLEO
chr16	71680000	73280000	2.51577	0	BLEO
chr16	73280000	74320000	2.83531	0	BLEO
chr16	74320000	75800000	2.66915	0	BLEO
chr16	75800000	77240000	2.88454	0	BLEO
chr16	77240000	78120000	2.20859	0	BLEO
chr16	78120000	81000000	2.91945	0	BLEO
chr16	81000000	81880000	2.14156	0	BLEO
chr16	81880000	83960000	2.69426	0	BLEO
chr16	83960000	84520000	1.90327	0	BLEO
chr16	84520000	85120000	1.78072	0	BLEO
chr16	85120000	85800000	2.65578	0	BLEO
chr16	85800000	86560000	2.2993	0	BLEO
chr16	86560000	87960000	2.48544	0	BLEO
chr16	87960000	88680000	3.09075	0.0694444	BLEO
chr17	960000	1560000	2.29722	0	BLEO
chr17	1560000	2280000	1.9944	0	BLEO
chr17	2280000	3560000	2.4582	0.015625	BLEO
chr17	3560000	4320000	2.21212	0	BLEO
chr17	4320000	4960000	2.10093	0	BLEO
chr17	4960000	7080000	2.62484	0	BLEO
chr17	7080000	8720000	2.40422	0	BLEO
chr17	8720000	9520000	2.67956	0	BLEO
chr17	9520000	10560000	2.4973	0	BLEO
chr17	10560000	11920000	2.80824	0	BLEO
chr17	11920000	12920000	2.47585	0	BLEO
chr17	12920000	14200000	2.76877	0	BLEO
chr17	14200000	15120000	2.73637	0	BLEO
chr17	15120000	16440000	2.43122	0	BLEO
chr17	16440000	18120000	2.48105	0.0178571	BLEO
chr17	18120000	18920000	0	0.2375	BLEO
chr17	18920000	19880000	0	0.21875	BLEO
chr17	19880000	20920000	2.58818	0.115385	BLEO
chr17	20920000	21520000	2.23916	0	BLEO
chr17	21520000	22240000	0	0.25	BLEO
chr17	22240000	26000000	0	0.808511	BLEO
chr17	26000000	26920000	2.34492	0	BLEO
chr17	26920000	28440000	2.37278	0	BLEO
chr17	28440000	29120000	2.30307	0	BLEO
chr17	29120000	29720000	2.58546	0	BLEO
chr17	29720000	30720000	2.1758	0	BLEO
chr17	30720000	32040000	2.62197	0	BLEO
chr17	32040000	34840000	2.70752	0.114286	BLEO
chr17	34840000	35720000	2.05835	0	BLEO
chr17	35720000	36480000	2.56351	0.105263	BLEO
chr17	36480000	38160000	2.55228	0	BLEO
[truncated: 5,065 more rows]

## Sheet: Table S9
Table S9. Differential TADs identified by cLoops2
domId	CTRL_total	RAD_total	CTRL_internalCounts	RAD_internalCounts	CTRL_externalCounts	RAD_externalCounts	CTRL_ES(internal/external)	RAD_ES(internal/external)	CTRL_internalRPKM	RAD_internalRPKM	CTRL_externalRPKM	RAD_externalRPKM	domId	CTRL_total	BLEO_total	CTRL_internalCounts	BLEO_internalCounts	CTRL_externalCounts	BLEO_externalCounts	CTRL_ES(internal/external)	BLEO_ES(internal/external)	CTRL_internalRPKM	BLEO_internalRPKM	CTRL_externalRPKM	BLEO_externalRPKM
chr1:3720000-6080000	174455	188751	108547	130775	65908	57976	1.64695	2.25567	0.135278	0.175299	0.0821389	0.0777145	chr1:3720000-6080000	174455	218346	108547	120827	65908	97519	1.64695	1.23901	0.135278	0.150583	0.0821389	0.121535
chr1:6080000-6680000	70798	58951	39281	33274	31517	25677	1.24634	1.29587	0.192555	0.175436	0.154496	0.135381	chr1:6080000-6680000	70798	71244	39281	39230	31517	32014	1.24634	1.2254	0.192555	0.192305	0.154496	0.156932
chr1:6680000-8000000	174585	155365	121604	106801	52981	48564	2.29524	2.19918	0.270955	0.255957	0.118051	0.116388	chr1:6680000-8000000	174585	183275	121604	114592	52981	68683	2.29524	1.66842	0.270955	0.255331	0.118051	0.153038
chr1:8000000-8400000	71735	59028	44128	34858	27607	24170	1.59844	1.4422	0.324472	0.275682	0.202993	0.191154	chr1:8000000-8400000	71735	69830	44128	40036	27607	29794	1.59844	1.34376	0.324472	0.294383	0.202993	0.219074
chr1:8400000-8920000	95428	79500	64542	50007	30886	29493	2.08968	1.69555	0.365058	0.304224	0.174695	0.179424	chr1:8400000-8920000	95428	92844	64542	57407	30886	35437	2.08968	1.61997	0.365058	0.324701	0.174695	0.200436
chr1:8920000-9680000	103946	89666	70340	58014	33606	31652	2.09308	1.83287	0.272215	0.241482	0.130055	0.131751	chr1:8920000-9680000	103946	104961	70340	67202	33606	37759	2.09308	1.77976	0.272215	0.260071	0.130055	0.146127
chr1:9680000-10520000	124862	107744	89849	76008	35013	31736	2.56616	2.39501	0.314599	0.28625	0.122595	0.11952	chr1:9680000-10520000	124862	127644	89849	86797	35013	40847	2.56616	2.12493	0.314599	0.303912	0.122595	0.143022
chr1:10520000-11080000	71652	62061	44403	37988	27249	24073	1.62953	1.57803	0.23321	0.214597	0.143115	0.13599	chr1:10520000-11080000	71652	72932	44403	41552	27249	31380	1.62953	1.32416	0.23321	0.218236	0.143115	0.164812
chr1:11080000-11960000	105875	94893	67667	62946	38208	31947	1.77102	1.97033	0.226161	0.226283	0.127701	0.114845	chr1:11080000-11960000	105875	114471	67667	69365	38208	45106	1.77102	1.53782	0.226161	0.231836	0.127701	0.150756
chr1:11960000-12840000	128783	109729	82792	72478	45991	37251	1.80018	1.94567	0.276712	0.260549	0.153714	0.133913	chr1:11960000-12840000	128783	132113	82792	82233	45991	49880	1.80018	1.64862	0.276712	0.274844	0.153714	0.166712
chr1:12840000-15840000	251666	242073	167768	170652	83898	71421	1.99967	2.38938	0.164479	0.179952	0.0822533	0.0753131	chr1:12840000-15840000	251666	286534	167768	168506	83898	118028	1.99967	1.42768	0.164479	0.165203	0.0822533	0.115714
chr1:15840000-16840000	137607	115478	96452	78900	41155	36578	2.34363	2.15703	0.283683	0.249599	0.121045	0.115714	chr1:15840000-16840000	137607	139041	96452	93770	41155	45271	2.34363	2.0713	0.283683	0.275795	0.121045	0.13315
chr1:16840000-17760000	99285	83366	55881	48128	43404	35238	1.28746	1.3658	0.178648	0.165492	0.13876	0.121168	chr1:16840000-17760000	99285	100884	55881	55431	43404	45453	1.28746	1.21952	0.178648	0.17721	0.13876	0.145311
chr1:17760000-19560000	199247	185780	132009	132126	67238	53654	1.96331	2.46256	0.215702	0.23221	0.109866	0.0942965	chr1:17760000-19560000	199247	222386	132009	141487	67238	80899	1.96331	1.74893	0.215702	0.231189	0.109866	0.132188
chr1:19560000-20000000	65703	55551	40549	33284	25154	22267	1.61203	1.49477	0.27105	0.239303	0.168142	0.160094	chr1:19560000-20000000	65703	66917	40549	38689	25154	28228	1.61203	1.37059	0.27105	0.258617	0.168142	0.188691
chr1:20000000-21000000	134953	117623	93311	81428	41642	36195	2.24079	2.2497	0.274445	0.257596	0.122477	0.114502	chr1:20000000-21000000	134953	139927	93311	90548	41642	49379	2.24079	1.83373	0.274445	0.266319	0.122477	0.145233
chr1:21000000-23280000	275460	235945	219700	181077	55760	54868	3.9401	3.30023	0.283412	0.251243	0.0719301	0.076129	chr1:21000000-23280000	275460	285961	219700	213373	55760	72588	3.9401	2.93951	0.283412	0.27525	0.0719301	0.0936381
chr1:23280000-24080000	120929	105225	90515	75424	30414	29801	2.9761	2.53092	0.332777	0.298253	0.111817	0.117844	chr1:23280000-24080000	120929	123735	90515	86475	30414	37260	2.9761	2.32085	0.332777	0.317924	0.111817	0.136986
chr1:24080000-24960000	104957	91422	72713	60664	32244	30758	2.25509	1.9723	0.243026	0.218079	0.107768	0.110571	chr1:24080000-24960000	104957	108109	72713	70965	32244	37144	2.25509	1.91054	0.243026	0.237183	0.107768	0.124145
chr1:24960000-25560000	84305	70530	58023	45545	26282	24985	2.20771	1.82289	0.284428	0.240135	0.128834	0.131733	chr1:24960000-25560000	84305	84016	58023	54023	26282	29993	2.20771	1.80119	0.284428	0.26482	0.128834	0.147025
chr1:25560000-26800000	157591	134654	120146	98715	37445	35939	3.2086	2.74674	0.284977	0.251842	0.0888167	0.0916875	chr1:25560000-26800000	157591	160446	120146	115808	37445	44638	3.2086	2.59438	0.284977	0.274688	0.0888167	0.105878
chr1:26800000-27240000	64012	54893	44425	36418	19587	18475	2.26809	1.9712	0.29696	0.261836	0.13093	0.13283	chr1:26800000-27240000	64012	66135	44425	42921	19587	23214	2.26809	1.84893	0.29696	0.286906	0.13093	0.155174
chr1:27240000-28960000	254647	217284	191010	158462	63637	58822	3.00156	2.69392	0.326626	0.291449	0.108819	0.108188	chr1:27240000-28960000	254647	259156	191010	186164	63637	72992	3.00156	2.55047	0.326626	0.318339	0.108819	0.124816
chr1:28960000-31200000	250794	238292	168181	167555	82613	70737	2.03577	2.3687	0.220827	0.236633	0.108473	0.0998998	chr1:28960000-31200000	250794	284518	168181	171147	82613	113371	2.03577	1.50962	0.220827	0.224721	0.108473	0.14886
chr1:31200000-32080000	131802	112908	84740	70858	47062	42050	1.8006	1.68509	0.283223	0.254725	0.157293	0.151164	chr1:31200000-32080000	131802	135283	84740	82649	47062	52634	1.8006	1.57026	0.283223	0.276234	0.157293	0.175916
chr1:32080000-32840000	117114	100858	78223	65053	38891	35805	2.01134	1.81687	0.302722	0.270782	0.150508	0.149038	chr1:32080000-32840000	117114	120015	78223	77570	38891	42445	2.01134	1.82754	0.302722	0.300195	0.150508	0.164261
chr1:32840000-33560000	113452	97454	69250	59479	44202	37975	1.56667	1.56627	0.282885	0.261335	0.180564	0.166852	chr1:32840000-33560000	113452	114379	69250	68273	44202	46106	1.56667	1.48078	0.282885	0.278894	0.180564	0.188342
chr1:33560000-35240000	198043	199395	114638	127050	83405	72345	1.37447	1.75617	0.200698	0.239239	0.146018	0.136228	chr1:33560000-35240000	198043	229961	114638	121670	83405	108291	1.37447	1.12355	0.200698	0.213008	0.146018	0.189586
chr1:35240000-36920000	269704	232076	181218	154113	88486	77963	2.04798	1.97675	0.31726	0.290199	0.154913	0.146806	chr1:35240000-36920000	269704	278330	181218	173337	88486	104993	2.04798	1.65094	0.31726	0.303462	0.154913	0.183812
chr1:36920000-38480000	188728	180292	109958	114500	78770	65792	1.39594	1.74033	0.207312	0.232192	0.148511	0.133418	chr1:36920000-38480000	188728	214021	109958	116915	78770	97106	1.39594	1.20399	0.207312	0.220429	0.148511	0.183081
chr1:38480000-39320000	104164	102488	57146	63345	47018	39143	1.21541	1.6183	0.200092	0.238561	0.164629	0.147415	chr1:38480000-39320000	104164	120396	57146	58549	47018	61847	1.21541	0.946675	0.200092	0.205004	0.164629	0.216552
chr1:39320000-40520000	179581	147804	126881	101931	52700	45873	2.40761	2.22203	0.310984	0.268714	0.129167	0.120932	chr1:39320000-40520000	179581	185900	126881	122194	52700	63706	2.40761	1.91809	0.310984	0.299496	0.129167	0.156143
chr1:40520000-40960000	76123	65246	46401	36812	29722	28434	1.56117	1.29465	0.310168	0.264669	0.198677	0.204433	chr1:40520000-40960000	76123	77625	46401	42287	29722	35338	1.56117	1.19664	0.310168	0.282668	0.198677	0.236217
chr1:40960000-41480000	84580	73409	48845	40621	35735	32788	1.36687	1.2389	0.276274	0.247123	0.202122	0.19947	chr1:40960000-41480000	84580	86031	48845	46384	35735	39647	1.36687	1.16992	0.276274	0.262354	0.202122	0.224249
chr1:41480000-43680000	323727	286729	223545	198509	100182	88220	2.23139	2.25016	0.298858	0.285446	0.133934	0.126856	chr1:41480000-43680000	323727	339903	223545	209525	100182	130378	2.23139	1.60706	0.298858	0.280115	0.133934	0.174303
chr1:43680000-44520000	124301	105946	81574	67540	42727	38406	1.90919	1.75858	0.285624	0.254359	0.149605	0.144639	chr1:43680000-44520000	124301	126893	81574	81013	42727	45880	1.90919	1.76576	0.285624	0.28366	0.149605	0.160645
chr1:44520000-45160000	98756	85971	59480	50515	39276	35456	1.51441	1.42472	0.273347	0.249693	0.180497	0.175257	chr1:44520000-45160000	98756	99232	59480	54744	39276	44488	1.51441	1.23053	0.273347	0.251582	0.180497	0.204449
chr1:45160000-46040000	144249	124454	92760	76661	51489	47793	1.80155	1.60402	0.310028	0.275586	0.17209	0.17181	chr1:45160000-46040000	144249	144274	92760	85477	51489	58797	1.80155	1.45376	0.310028	0.285686	0.17209	0.196515
chr1:46040000-46840000	132819	116223	85849	71805	46970	44418	1.82774	1.61657	0.315623	0.283943	0.172684	0.175645	chr1:46040000-46840000	132819	137354	85849	84102	46970	53252	1.82774	1.57932	0.315623	0.3092	0.172684	0.19578
chr1:46840000-47640000	107951	102966	51180	51851	56771	51115	0.901517	1.0144	0.188162	0.205037	0.208718	0.202127	chr1:46840000-47640000	107951	118871	51180	52644	56771	66227	0.901517	0.794902	0.188162	0.193545	0.208718	0.243483
chr1:47640000-48560000	126798	125479	65030	68555	61768	56924	1.05281	1.20433	0.207897	0.235731	0.197469	0.195737	chr1:47640000-48560000	126798	141675	65030	66454	61768	75221	1.05281	0.88345	0.207897	0.21245	0.197469	0.240477
chr1:48560000-49040000	79798	75013	34055	29182	45743	45831	0.744485	0.636731	0.208671	0.192327	0.280289	0.302054	chr1:48560000-49040000	79798	85892	34055	32168	45743	53724	0.744485	0.598764	0.208671	0.197109	0.280289	0.329192
chr1:49040000-50840000	221368	257889	111943	142812	109425	115077	1.02301	1.24101	0.182914	0.250991	0.1788	0.202247	chr1:49040000-50840000	221368	276628	111943	124594	109425	152034	1.02301	0.819514	0.182914	0.203586	0.1788	0.248422
chr1:50840000-51760000	184783	161575	102752	85080	82031	76495	1.2526	1.11223	0.328492	0.292554	0.262248	0.263034	chr1:50840000-51760000	184783	185898	102752	93066	82031	92832	1.2526	1.00252	0.328492	0.297527	0.262248	0.296779
chr1:51760000-52480000	144430	126084	86678	70491	57752	55593	1.50087	1.26798	0.354078	0.309718	0.235916	0.244261	chr1:51760000-52480000	144430	142567	86678	81216	57752	61351	1.50087	1.32379	0.354078	0.331766	0.235916	0.250618
chr1:52480000-53720000	209934	186555	147980	121441	61954	65114	2.38855	1.86505	0.350998	0.30982	0.14695	0.166119	chr1:52480000-53720000	209934	210030	147980	135060	61954	74970	2.38855	1.80152	0.350998	0.320352	0.14695	0.177823
chr1:53720000-54320000	93058	80065	53601	42136	39457	37929	1.35847	1.11092	0.262751	0.222161	0.193417	0.19998	chr1:53720000-54320000	93058	88434	53601	47945	39457	40489	1.35847	1.18415	0.262751	0.235025	0.193417	0.198476
chr1:54320000-55520000	174123	157343	114225	97462	59898	59881	1.90699	1.62759	0.279964	0.256933	0.146809	0.157861	chr1:54320000-55520000	174123	175408	114225	109551	59898	65857	1.90699	1.66347	0.279964	0.268508	0.146809	0.161415
chr1:55520000-57280000	342400	292761	240233	195663	102167	97098	2.35138	2.01511	0.40146	0.351692	0.170734	0.174527	chr1:55520000-57280000	342400	326062	240233	206203	102167	119859	2.35138	1.72038	0.40146	0.344592	0.170734	0.2003
chr1:57280000-59120000	272868	289951	152453	165791	120415	124160	1.26606	1.3353	0.243692	0.285042	0.19248	0.213467	chr1:57280000-59120000	272868	323453	152453	155052	120415	168401	1.26606	0.920731	0.243692	0.247846	0.19248	0.269184
chr1:59120000-60280000	243675	207821	154573	130607	89102	77214	1.73479	1.69149	0.391921	0.356184	0.225919	0.210574	chr1:59120000-60280000	243675	233142	154573	137086	89102	96056	1.73479	1.42715	0.391921	0.347582	0.225919	0.243551
chr1:60280000-61320000	171855	181955	69981	76556	101874	105399	0.686937	0.726345	0.197911	0.232869	0.288106	0.320604	chr1:60280000-61320000	171855	198635	69981	74265	101874	124370	0.686937	0.59713	0.197911	0.210026	0.288106	0.351726
chr1:61320000-62600000	222557	221761	111632	110392	110925	111369	1.00637	0.991227	0.256508	0.272831	0.254884	0.275246	chr1:61320000-62600000	222557	247084	111632	110105	110925	136979	1.00637	0.803809	0.256508	0.253	0.254884	0.314751
chr1:62600000-64040000	254668	239806	135649	121692	119019	118114	1.13973	1.03029	0.277062	0.267341	0.243095	0.259481	chr1:62600000-64040000	254668	274656	135649	125478	119019	149178	1.13973	0.841129	0.277062	0.256288	0.243095	0.304695
chr1:64040000-64720000	134107	121379	74248	65870	59859	55509	1.24038	1.18665	0.321143	0.306439	0.258907	0.258238	chr1:64040000-64720000	134107	136051	74248	68885	59859	67166	1.24038	1.02559	0.321143	0.297947	0.258907	0.290511
chr1:64720000-65520000	147026	137078	75356	68468	71670	68610	1.05143	0.99793	0.277045	0.270747	0.263494	0.271308	chr1:64720000-65520000	147026	155305	75356	70902	71670	84403	1.05143	0.840041	0.277045	0.26067	0.263494	0.310306
chr1:65520000-67200000	315014	287396	183568	161237	131446	126159	1.39653	1.27805	0.321374	0.303614	0.230123	0.237561	chr1:65520000-67200000	315014	324295	183568	169996	131446	154299	1.39653	1.10173	0.321374	0.297613	0.230123	0.270132
chr1:67200000-68000000	158830	140164	88355	69763	70475	70401	1.25371	0.990938	0.324836	0.275868	0.2591	0.278391	chr1:67200000-68000000	158830	157017	88355	77028	70475	79989	1.25371	0.962982	0.324836	0.283192	0.2591	0.294078
chr1:68000000-70480000	427438	425250	231207	224245	196231	201005	1.17824	1.11562	0.274203	0.286047	0.232723	0.256402	chr1:68000000-70480000	427438	469367	231207	223835	196231	245532	1.17824	0.911633	0.274203	0.26546	0.232723	0.291192
chr1:70480000-71000000	120861	108571	48924	40193	71937	68378	0.680095	0.587806	0.27672	0.244519	0.406885	0.415986	chr1:70480000-71000000	120861	118584	48924	46124	71937	72460	0.680095	0.636544	0.27672	0.260883	0.406885	0.409843
chr1:71000000-71520000	85444	94789	25679	31102	59765	63687	0.429666	0.488357	0.145244	0.189213	0.338039	0.387448	chr1:71000000-71520000	85444	100129	25679	28329	59765	71800	0.429666	0.394554	0.145244	0.160232	0.338039	0.40611
chr1:71520000-74320000	432645	473271	224269	240650	208376	232621	1.07627	1.03452	0.235578	0.27189	0.218883	0.262819	chr1:71520000-74320000	432645	505614	224269	227370	208376	278244	1.07627	0.81716	0.235578	0.238835	0.218883	0.292274
chr1:74320000-75200000	169884	171054	66345	66803	103539	104251	0.640773	0.64079	0.221742	0.240148	0.346054	0.374769	chr1:74320000-75200000	169884	185621	66345	66827	103539	118794	0.640773	0.562545	0.221742	0.223353	0.346054	0.39704
chr1:75200000-76240000	181904	192005	70658	74792	111246	117213	0.635151	0.638086	0.199825	0.227503	0.314611	0.35654	chr1:75200000-76240000	181904	211185	70658	75101	111246	136084	0.635151	0.551872	0.199825	0.21239	0.314611	0.384854
chr1:76240000-77600000	226027	233342	110692	112189	115335	121153	0.959743	0.926011	0.239387	0.260962	0.249428	0.281813	chr1:76240000-77600000	226027	260806	110692	110546	115335	150260	0.959743	0.735698	0.239387	0.239071	0.249428	0.324958
chr1:77600000-78440000	179377	158633	104633	85828	74744	72805	1.39988	1.17888	0.366363	0.323233	0.26171	0.274188	chr1:77600000-78440000	179377	177565	104633	96090	74744	81475	1.39988	1.17938	0.366363	0.336451	0.26171	0.285278
chr1:78440000-79160000	155563	134927	83405	63632	72158	71295	1.15587	0.892517	0.340708	0.279582	0.294764	0.313251	chr1:78440000-79160000	155563	149741	83405	73785	72158	75956	1.15587	0.971418	0.340708	0.30141	0.294764	0.310279
chr1:79160000-80680000	313772	275857	157106	124643	156666	151214	1.00281	0.824282	0.303999	0.259412	0.303147	0.314713	chr1:79160000-80680000	313772	298517	157106	138425	156666	160092	1.00281	0.864659	0.303999	0.267851	0.303147	0.309777
chr1:80680000-82440000	392038	343442	208556	165616	183482	177826	1.13666	0.931337	0.348524	0.297684	0.306622	0.319631	chr1:80680000-82440000	392038	373445	208556	180549	183482	192896	1.13666	0.935991	0.348524	0.301721	0.306622	0.322354
chr1:82440000-84360000	249096	291473	107575	128108	141521	163365	0.760135	0.784183	0.164791	0.211077	0.216792	0.269168	chr1:82440000-84360000	249096	292960	107575	114253	141521	178707	0.760135	0.639331	0.164791	0.175021	0.216792	0.273756
chr1:84360000-85720000	287353	247499	184437	145655	102916	101844	1.79211	1.43018	0.39887	0.338807	0.22257	0.236899	chr1:84360000-85720000	287353	275213	184437	160761	102916	114452	1.79211	1.40462	0.39887	0.347668	0.22257	0.247518
chr1:85720000-86840000	230076	204402	141481	109783	88595	94619	1.59694	1.16026	0.371538	0.310087	0.232656	0.267255	chr1:85720000-86840000	230076	228570	141481	124573	88595	103997	1.59694	1.19785	0.371538	0.327136	0.232656	0.273102
chr1:86840000-89080000	396103	370290	234626	209942	161477	160348	1.453	1.30929	0.308071	0.296495	0.212024	0.226455	chr1:86840000-89080000	396103	418454	234626	215781	161477	202673	1.453	1.06468	0.308071	0.283327	0.212024	0.266116
chr1:89080000-90520000	282960	245939	171337	139218	111623	106721	1.53496	1.3045	0.349954	0.305843	0.227989	0.234452	chr1:89080000-90520000	282960	277970	171337	155400	111623	122570	1.53496	1.26785	0.349954	0.317403	0.227989	0.250348
chr1:90520000-91960000	226164	229640	113569	108883	112595	120757	1.00865	0.90167	0.231964	0.239201	0.229974	0.265287	chr1:90520000-91960000	226164	253732	113569	109863	112595	143869	1.00865	0.763632	0.231964	0.224394	0.229974	0.293851
chr1:91960000-92400000	96985	81616	53590	41967	43395	39649	1.23493	1.05846	0.358223	0.301732	0.290075	0.285066	chr1:91960000-92400000	96985	92925	53590	47970	43395	44955	1.23493	1.06707	0.358223	0.320656	0.290075	0.300502
chr1:92400000-93320000	174378	160393	100901	80103	73477	80290	1.37323	0.997671	0.322575	0.27544	0.234902	0.276083	chr1:92400000-93320000	174378	177844	100901	92953	73477	84891	1.37323	1.09497	0.322575	0.297165	0.234902	0.271392
chr1:93320000-94360000	192603	173537	125926	99947	66677	73590	1.8886	1.35816	0.356127	0.30402	0.188567	0.223847	chr1:93320000-94360000	192603	189304	125926	110290	66677	79014	1.8886	1.39583	0.356127	0.311907	0.188567	0.223457
chr1:94360000-94920000	106249	94057	58346	47788	47903	46269	1.218	1.03283	0.30644	0.269958	0.251592	0.261377	chr1:94360000-94920000	106249	104114	58346	52937	47903	51177	1.218	1.03439	0.30644	0.278031	0.251592	0.268788
chr1:94920000-95720000	166192	141452	99048	78083	67144	63369	1.47516	1.2322	0.364148	0.308768	0.246854	0.250584	chr1:94920000-95720000	166192	156801	99048	87727	67144	69074	1.47516	1.27004	0.364148	0.322527	0.246854	0.253949
chr1:95720000-97400000	311172	298996	158245	145260	152927	153736	1.03477	0.944867	0.277041	0.273529	0.26773	0.289489	chr1:95720000-97400000	311172	323274	158245	153140	152927	170134	1.03477	0.900114	0.277041	0.268103	0.26773	0.297855
chr1:97400000-99000000	345489	300889	197145	161330	148344	139559	1.32897	1.156	0.3624	0.318978	0.272692	0.275933	chr1:97400000-99000000	345489	331412	197145	176425	148344	154987	1.32897	1.13832	0.3624	0.324312	0.272692	0.284904
chr1:99000000-100240000	252355	230159	130703	110999	121652	119160	1.0744	0.931512	0.310018	0.28318	0.288549	0.304001	chr1:99000000-100240000	252355	254743	130703	119122	121652	135621	1.0744	0.878345	0.310018	0.282548	0.288549	0.321683
chr1:100240000-101840000	323716	282247	201220	167128	122496	115119	1.64267	1.45178	0.369891	0.330442	0.225177	0.227611	chr1:100240000-101840000	323716	317495	201220	180765	122496	136730	1.64267	1.32206	0.369891	0.33229	0.225177	0.251343
chr1:101840000-104280000	275745	312181	119511	140852	156234	171329	0.764949	0.822114	0.144059	0.182616	0.188325	0.22213	chr1:101840000-104280000	275745	322894	119511	130874	156234	192020	0.764949	0.681564	0.144059	0.157756	0.188325	0.231462
chr1:104280000-109080000	557459	623074	305524	352941	251935	270133	1.21271	1.30655	0.187209	0.232609	0.154373	0.178034	chr1:104280000-109080000	557459	652839	305524	329284	251935	323555	1.21271	1.01771	0.187209	0.201768	0.154373	0.198257
chr1:109080000-110600000	249570	215307	172472	141151	77098	74156	2.23705	1.90343	0.333732	0.293769	0.149184	0.154336	chr1:109080000-110600000	249570	248194	172472	161857	77098	86337	2.23705	1.87471	0.333732	0.313192	0.149184	0.167061
chr1:110600000-111040000	63466	58699	33009	30770	30457	27929	1.08379	1.10172	0.220649	0.221228	0.20359	0.200802	chr1:110600000-111040000	63466	66836	33009	33394	30457	33442	1.08379	0.998565	0.220649	0.223223	0.20359	0.223544
chr1:111040000-112920000	272462	261708	174169	167035	98293	94673	1.77194	1.76434	0.272481	0.281071	0.153776	0.159307	chr1:111040000-112920000	272462	294744	174169	169420	98293	125324	1.77194	1.35186	0.272481	0.265051	0.153776	0.196065
chr1:112920000-114520000	272882	243347	185020	153718	87862	89629	2.1058	1.71505	0.340112	0.303928	0.161512	0.177213	chr1:112920000-114520000	272882	280343	185020	174426	87862	105917	2.1058	1.64682	0.340112	0.320637	0.161512	0.194701
chr1:114520000-115320000	130297	122336	68954	63681	61343	58655	1.12407	1.08569	0.253508	0.251817	0.225527	0.231943	chr1:114520000-115320000	130297	138988	68954	69822	61343	69166	1.12407	1.00948	0.253508	0.256699	0.225527	0.254288
chr1:115320000-116320000	177131	156817	100103	85760	77028	71057	1.29957	1.20692	0.294422	0.271301	0.226554	0.224788	chr1:115320000-116320000	177131	178605	100103	93041	77028	85564	1.29957	1.08738	0.294422	0.273651	0.226554	0.25166
chr1:116320000-117120000	137878	127656	72903	67011	64975	60645	1.12202	1.10497	0.268027	0.264985	0.23888	0.239812	chr1:116320000-117120000	137878	144408	72903	69974	64975	74434	1.12202	0.940081	0.268027	0.257258	0.23888	0.273655
chr1:117120000-117600000	64844	65729	29386	31415	35458	34314	0.828755	0.915516	0.180062	0.207044	0.217268	0.22615	chr1:117120000-117600000	64844	73661	29386	29919	35458	43742	0.828755	0.683988	0.180062	0.183328	0.217268	0.268028
chr1:117600000-118520000	174922	152407	109096	90756	65826	61651	1.65734	1.47209	0.348774	0.312071	0.210442	0.211991	chr1:117600000-118520000	174922	176824	109096	100458	65826	76366	1.65734	1.31548	0.348774	0.321158	0.210442	0.244138
chr1:118520000-120120000	210913	217611	120964	123791	89949	93820	1.34481	1.31945	0.222361	0.244757	0.165348	0.185499	chr1:118520000-120120000	210913	242380	120964	119789	89949	122591	1.34481	0.977144	0.222361	0.220201	0.165348	0.225352
chr1:120120000-120800000	84216	74811	44547	37333	39669	37478	1.12297	0.996131	0.192678	0.17368	0.171579	0.174355	chr1:120120000-120800000	84216	86542	44547	42163	39669	44379	1.12297	0.950066	0.192678	0.182367	0.171579	0.191951
chr1:120800000-121520000	33741	33835	13725	12167	20016	21668	0.685701	0.561519	0.0560664	0.0534585	0.081765	0.0952034	chr1:120800000-121520000	33741	39887	13725	13121	20016	26766	0.685701	0.490211	0.0560664	0.0535991	0.081765	0.109339
chr1:121520000-145840000	213742	205911	139698	125922	74044	79989	1.88669	1.57424	0.0168947	0.0163796	0.00895466	0.0104048	chr1:121520000-145840000	213742	237735	139698	141315	74044	96420	1.88669	1.46562	0.0168947	0.0170902	0.00895466	0.0116607
chr1:145840000-149760000	183848	199270	113982	121034	69866	78236	1.63144	1.54704	0.085521	0.0976759	0.0524207	0.0631374	chr1:145840000-149760000	183848	237567	113982	122706	69866	114861	1.63144	1.0683	0.085521	0.0920667	0.0524207	0.0861805
chr1:149760000-151000000	185019	183979	144192	136675	40827	47304	3.53178	2.88929	0.342013	0.348685	0.0968386	0.120682	chr1:149760000-151000000	185019	214367	144192	154558	40827	59809	3.53178	2.58419	0.342013	0.3666	0.0968386	0.141862
chr1:151000000-152000000	155492	155881	109012	103783	46480	52098	2.34535	1.99207	0.320625	0.328316	0.136706	0.164811	chr1:151000000-152000000	155492	181390	109012	118004	46480	63386	2.34535	1.86167	0.320625	0.347072	0.136706	0.18643
chr1:152000000-153320000	147943	187317	83066	107292	64877	80025	1.28036	1.34073	0.185085	0.257134	0.144557	0.191786	chr1:152000000-153320000	147943	206634	83066	101938	64877	104696	1.28036	0.973657	0.185085	0.227135	0.144557	0.233281
chr1:153320000-154160000	135444	134982	88333	86338	47111	48644	1.875	1.7749	0.30929	0.325154	0.164955	0.183196	chr1:153320000-154160000	135444	157140	88333	97007	47111	60133	1.875	1.61321	0.30929	0.339662	0.164955	0.21055
chr1:154160000-155160000	131665	133835	95092	92323	36573	41512	2.60006	2.22401	0.279683	0.292063	0.107568	0.131323	chr1:154160000-155160000	131665	154064	95092	102190	36573	51874	2.60006	1.96997	0.279683	0.30056	0.107568	0.152571
chr1:155160000-156920000	250631	247577	194756	184221	55875	63356	3.48557	2.90771	0.325462	0.331125	0.0933743	0.113878	chr1:155160000-156920000	250631	291918	194756	216095	55875	75823	3.48557	2.84999	0.325462	0.361123	0.0933743	0.12671
chr1:156920000-159120000	306222	355815	180126	204587	126096	151228	1.42848	1.35284	0.240811	0.294186	0.168578	0.217458	chr1:156920000-159120000	306222	399753	180126	202214	126096	197539	1.42848	1.02367	0.240811	0.270341	0.168578	0.264091
chr1:159120000-160360000	193512	216429	104956	115103	88556	101326	1.18519	1.13597	0.248948	0.293651	0.210048	0.258503	chr1:159120000-160360000	193512	239800	104956	115604	88556	124196	1.18519	0.930819	0.248948	0.274204	0.210048	0.294584
chr1:160360000-161440000	168210	180337	92453	97890	75757	82447	1.22039	1.18731	0.251779	0.286735	0.206311	0.2415	chr1:160360000-161440000	168210	200307	92453	101208	75757	99099	1.22039	1.02128	0.251779	0.275622	0.206311	0.269878
chr1:161440000-162800000	227017	225535	151179	139436	75838	86099	1.99345	1.61948	0.326945	0.324341	0.16401	0.200274	chr1:161440000-162800000	227017	253284	151179	152016	75838	101268	1.99345	1.50113	0.326945	0.328756	0.16401	0.219006
chr1:162800000-163320000	112601	111792	59824	55328	52777	56464	1.13352	0.979881	0.338372	0.336595	0.298514	0.343506	chr1:162800000-163320000	112601	125220	59824	60860	52777	64360	1.13352	0.945618	0.338372	0.344232	0.298514	0.364028
chr1:163320000-165080000	267636	324007	161561	188751	106075	135256	1.52308	1.39551	0.269989	0.339268	0.177265	0.243114	chr1:163320000-165080000	267636	355436	161561	177177	106075	178259	1.52308	0.99393	0.269989	0.296086	0.177265	0.297894
chr1:165080000-166840000	252954	305287	132804	159539	120150	145748	1.10532	1.09462	0.221933	0.286761	0.200786	0.261973	chr1:165080000-166840000	252954	331859	132804	152692	120150	179167	1.10532	0.852233	0.221933	0.255168	0.200786	0.299411
chr1:166840000-167680000	143173	156558	70402	74424	72771	82134	0.967446	0.906129	0.246507	0.280285	0.254801	0.309321	chr1:166840000-167680000	143173	173833	70402	73603	72771	100230	0.967446	0.734341	0.246507	0.257715	0.254801	0.350947
chr1:167680000-168200000	108443	106428	56752	53304	51691	53124	1.09791	1.00339	0.320997	0.324282	0.292371	0.323187	chr1:167680000-168200000	108443	119881	56752	59808	51691	60073	1.09791	0.995589	0.320997	0.338282	0.292371	0.339781
chr1:168200000-169800000	291149	318058	169540	178810	121609	139248	1.39414	1.28411	0.311656	0.353539	0.223547	0.275318	chr1:168200000-169800000	291149	356226	169540	176912	121609	179314	1.39414	0.986605	0.311656	0.325207	0.223547	0.329623
chr1:169800000-171480000	340317	343598	216398	205855	123919	137743	1.74629	1.49449	0.378849	0.387631	0.216946	0.259374	chr1:169800000-171480000	340317	387898	216398	214980	123919	172918	1.74629	1.24325	0.378849	0.376367	0.216946	0.302729
chr1:171480000-172400000	189624	192638	111288	102662	78336	89976	1.42065	1.14099	0.355781	0.353011	0.250436	0.309389	chr1:171480000-172400000	189624	209894	111288	112222	78336	97672	1.42065	1.14897	0.355781	0.358767	0.250436	0.312252
chr1:172400000-174200000	384538	388927	263530	245149	121008	143778	2.17779	1.70505	0.430606	0.430847	0.197726	0.252689	chr1:172400000-174200000	384538	424424	263530	259116	121008	165308	2.17779	1.56747	0.430606	0.423394	0.197726	0.270112
chr1:174200000-175000000	166329	173954	89466	83794	76863	90160	1.16397	0.929392	0.32892	0.331351	0.282586	0.356525	chr1:174200000-175000000	166329	192386	89466	91066	76863	101320	1.16397	0.898796	0.32892	0.334803	0.282586	0.372501
chr1:175000000-176320000	199607	238532	104516	124830	95091	113702	1.09912	1.09787	0.23288	0.299165	0.211879	0.272496	chr1:175000000-176320000	199607	260416	104516	121788	95091	138628	1.09912	0.878524	0.23288	0.271365	0.211879	0.308887
chr1:176320000-176840000	92175	113114	36247	44763	55928	68351	0.648101	0.654899	0.205018	0.272321	0.316336	0.415822	chr1:176320000-176840000	92175	119246	36247	42358	55928	76888	0.648101	0.550905	0.205018	0.239582	0.316336	0.434888
chr1:176840000-177920000	166035	198615	85833	103219	80202	95396	1.07021	1.08201	0.233751	0.302344	0.218416	0.27943	chr1:176840000-177920000	166035	219129	85833	95592	80202	123537	1.07021	0.773792	0.233751	0.260328	0.218416	0.336431
chr1:177920000-179800000	352566	352915	227918	213981	124648	138934	1.82849	1.54016	0.356569	0.360067	0.195007	0.233785	chr1:177920000-179800000	352566	392854	227918	229248	124648	163606	1.82849	1.40122	0.356569	0.35865	0.195007	0.255955
chr1:179800000-180200000	82632	82574	43928	38076	38704	44498	1.13497	0.855679	0.323001	0.301132	0.284589	0.351922	chr1:179800000-180200000	82632	88758	43928	44178	38704	44580	1.13497	0.990983	0.323001	0.324839	0.284589	0.327795
chr1:180200000-181160000	197988	195476	123260	113835	74728	81641	1.64945	1.39434	0.377636	0.37512	0.228947	0.269031	chr1:180200000-181160000	197988	216165	123260	125063	74728	91102	1.64945	1.37278	0.377636	0.38316	0.228947	0.279113
chr1:181160000-182800000	237276	283733	130263	161562	107013	122171	1.21726	1.32243	0.233615	0.311646	0.191918	0.235662	chr1:181160000-182800000	237276	311336	130263	152755	107013	158581	1.21726	0.963262	0.233615	0.273952	0.191918	0.2844
chr1:182800000-183600000	174283	173008	108590	99135	65693	73873	1.65299	1.34197	0.399229	0.392015	0.241519	0.29212	chr1:182800000-183600000	174283	192704	108590	109105	65693	83599	1.65299	1.3051	0.399229	0.401123	0.241519	0.30735
chr1:183600000-184720000	249388	246670	159587	144760	89801	101910	1.77712	1.42047	0.419085	0.408881	0.235823	0.287849	chr1:183600000-184720000	249388	263757	159587	154984	89801	108773	1.77712	1.42484	0.419085	0.406997	0.235823	0.285644
chr1:184720000-185680000	214685	211810	122286	111562	92399	100248	1.32346	1.11286	0.374652	0.36763	0.283086	0.330347	chr1:184720000-185680000	214685	225548	122286	120324	92399	105224	1.32346	1.1435	0.374652	0.368641	0.283086	0.322379
chr1:185680000-186320000	154341	148930	77060	68678	77281	80252	0.99714	0.855779	0.354137	0.339472	0.355153	0.396681	chr1:185680000-186320000	154341	157432	77060	73761	77281	83671	0.99714	0.88156	0.354137	0.338976	0.355153	0.384519
chr1:186320000-187000000	174527	168975	86256	73510	88271	95465	0.977173	0.77002	0.373081	0.341982	0.381796	0.444121	chr1:186320000-187000000	174527	179098	86256	84779	88271	94319	0.977173	0.898854	0.373081	0.366693	0.381796	0.407956
chr1:187000000-189240000	484160	505244	264056	256962	220104	248282	1.19969	1.03496	0.346713	0.3629	0.289003	0.350641	chr1:187000000-189240000	484160	538185	264056	270994	220104	267191	1.19969	1.01423	0.346713	0.355823	0.289003	0.35083
chr1:189240000-190440000	309280	301960	136063	118959	173217	183001	0.785506	0.650046	0.333489	0.313604	0.424553	0.482434	chr1:189240000-190440000	309280	324795	136063	135178	173217	189617	0.785506	0.7129	0.333489	0.33132	0.424553	0.464749
chr1:190440000-192440000	471150	474271	262447	228512	208703	245759	1.25751	0.929821	0.385953	0.361447	0.306917	0.388728	chr1:190440000-192440000	471150	508868	262447	245030	208703	263838	1.25751	0.928714	0.385953	0.36034	0.306917	0.387998
chr1:192440000-193080000	165050	158231	78795	71170	86255	87061	0.913512	0.817473	0.362111	0.35179	0.396394	0.430338	chr1:192440000-193080000	165050	167807	78795	76881	86255	90926	0.913512	0.845534	0.362111	0.353315	0.396394	0.41786
chr1:193080000-194080000	235183	236645	109367	98912	125816	137733	0.869261	0.718143	0.321669	0.312907	0.370048	0.435716	chr1:193080000-194080000	235183	251306	109367	111063	125816	140243	0.869261	0.791933	0.321669	0.326657	0.370048	0.412481
chr1:194080000-196680000	523130	571743	290013	281668	233117	290075	1.24407	0.971018	0.32807	0.342713	0.263708	0.352942	chr1:194080000-196680000	523130	600752	290013	298267	233117	302485	1.24407	0.986056	0.32807	0.337407	0.263708	0.342179
chr1:196680000-197360000	146213	146525	61035	53833	85178	92692	0.716558	0.580773	0.263993	0.250441	0.368418	0.43122	chr1:196680000-197360000	146213	158150	61035	60356	85178	97794	0.716558	0.617175	0.263993	0.261056	0.368418	0.422986
chr1:197360000-198680000	308776	301880	185533	156164	123243	145716	1.50542	1.0717	0.4134	0.37426	0.274607	0.34922	chr1:197360000-198680000	308776	328750	185533	169637	123243	159113	1.50542	1.06614	0.4134	0.37798	0.274607	0.354531
chr1:198680000-199560000	226890	220815	123149	103196	103741	117619	1.18708	0.877375	0.411596	0.370976	0.346729	0.422825	chr1:198680000-199560000	226890	236245	123149	114292	103741	121953	1.18708	0.937181	0.411596	0.381993	0.346729	0.407598
chr1:199560000-200520000	212618	207752	125842	113066	86776	94686	1.45019	1.19412	0.385547	0.372586	0.265859	0.312019	chr1:199560000-200520000	212618	221555	125842	122898	86776	98657	1.45019	1.24571	0.385547	0.376527	0.265859	0.302259
chr1:200520000-201400000	138080	140254	82915	77320	55165	62934	1.50304	1.22859	0.277123	0.277955	0.184376	0.22624	chr1:200520000-201400000	138080	150577	82915	85878	55165	64699	1.50304	1.32735	0.277123	0.287026	0.184376	0.216241
chr1:201400000-202120000	125433	124172	81358	78425	44075	45747	1.8459	1.71432	0.332346	0.344578	0.180046	0.201	chr1:201400000-202120000	125433	137674	81358	92499	44075	45175	1.8459	2.04757	0.332346	0.377857	0.180046	0.184539
chr1:202120000-203000000	129430	130208	90168	85281	39262	44927	2.29657	1.89821	0.301365	0.306574	0.131224	0.161507	chr1:202120000-203000000	129430	145625	90168	94602	39262	51023	2.29657	1.85411	0.301365	0.316184	0.131224	0.170532
chr1:203000000-203240000	36820	37197	19050	18733	17770	18464	1.07203	1.01457	0.233457	0.246923	0.21777	0.243378	chr1:203000000-203240000	36820	42767	19050	21087	17770	21680	1.07203	0.972648	0.233457	0.25842	0.21777	0.265687
chr1:203240000-203800000	94187	92876	61157	57965	33030	34911	1.85156	1.66036	0.321204	0.327449	0.173478	0.197215	chr1:203240000-203800000	94187	107125	61157	65980	33030	41145	1.85156	1.6036	0.321204	0.346535	0.173478	0.216098
chr1:203800000-204480000	115184	113161	74748	70062	40436	43099	1.84855	1.62561	0.323306	0.325941	0.174897	0.200505	chr1:203800000-204480000	115184	129792	74748	79407	40436	50385	1.84855	1.576	0.323306	0.343457	0.174897	0.217929
chr1:204480000-205720000	181250	189261	115176	119287	66074	69974	1.74314	1.70473	0.273189	0.304325	0.156723	0.178518	chr1:204480000-205720000	181250	208954	115176	125018	66074	83936	1.74314	1.48944	0.273189	0.296533	0.156723	0.19909
chr1:205720000-206640000	77707	78940	38700	37537	39007	41403	0.99213	0.906625	0.123722	0.129074	0.124703	0.142367	chr1:205720000-206640000	77707	87653	38700	40743	39007	46910	0.99213	0.868535	0.123722	0.130253	0.124703	0.149969
chr1:206640000-208000000	243775	239744	156328	146173	87447	93571	1.78769	1.56216	0.338081	0.340012	0.189116	0.217655	chr1:206640000-208000000	243775	268772	156328	160795	87447	107977	1.78769	1.48916	0.338081	0.347741	0.189116	0.233515
chr1:208000000-209960000	302903	343122	168858	200920	134045	142202	1.25971	1.41292	0.253389	0.32429	0.201149	0.229517	chr1:208000000-209960000	302903	383008	168858	192777	134045	190231	1.25971	1.01338	0.253389	0.289282	0.201149	0.285462
chr1:209960000-211440000	288409	290739	174083	172886	114326	117853	1.52269	1.46696	0.345953	0.369542	0.227199	0.25191	chr1:209960000-211440000	288409	328285	174083	176300	114326	151985	1.52269	1.15998	0.345953	0.350359	0.227199	0.302038
chr1:211440000-213240000	343276	337960	220849	204255	122427	133705	1.80392	1.52765	0.360866	0.358977	0.200045	0.234985	chr1:211440000-213240000	343276	381200	220849	222032	122427	159168	1.80392	1.39495	0.360866	0.362799	0.200045	0.260079
chr1:213240000-214360000	192358	221054	100092	113904	92266	107150	1.08482	1.06303	0.262848	0.321727	0.242296	0.30265	chr1:213240000-214360000	192358	244912	100092	110119	92266	134793	1.08482	0.816949	0.262848	0.289179	0.242296	0.353975
chr1:214360000-215800000	318404	314472	195207	174279	123197	140193	1.58451	1.24314	0.398709	0.382867	0.251629	0.307985	chr1:214360000-215800000	318404	351006	195207	187370	123197	163636	1.58451	1.14504	0.398709	0.382702	0.251629	0.334225
chr1:215800000-216920000	269916	266631	140629	125631	129287	141000	1.08773	0.891	0.3693	0.35485	0.339515	0.39826	chr1:215800000-216920000	269916	287941	140629	134375	129287	153566	1.08773	0.875031	0.3693	0.352877	0.339515	0.403274
chr1:216920000-218440000	338498	344469	182239	171853	156259	172616	1.16626	0.99558	0.352631	0.357667	0.30236	0.359255	chr1:216920000-218440000	338498	371541	182239	182464	156259	189077	1.16626	0.965025	0.352631	0.353066	0.30236	0.365862
chr1:218440000-220040000	334686	342622	207946	204267	126740	138355	1.64073	1.4764	0.382255	0.403872	0.232979	0.273553	chr1:218440000-220040000	334686	375040	207946	206369	126740	168671	1.64073	1.2235	0.382255	0.379356	0.232979	0.310058
chr1:220040000-220960000	174875	188709	86195	89379	88680	99330	0.971978	0.899819	0.27556	0.307336	0.283505	0.341553	chr1:220040000-220960000	174875	205162	86195	90907	88680	114255	0.971978	0.79565	0.27556	0.290624	0.283505	0.365267
chr1:220960000-221640000	157136	151677	81613	73505	75523	78172	1.08064	0.940298	0.352999	0.341959	0.326658	0.363671	chr1:220960000-221640000	157136	167417	81613	80701	75523	86716	1.08064	0.930636	0.352999	0.349054	0.326658	0.375071
chr1:221640000-222880000	260624	252722	163766	149194	96858	103528	1.69078	1.4411	0.388441	0.380623	0.22974	0.26412	chr1:221640000-222880000	260624	271789	163766	157742	96858	114047	1.69078	1.38313	0.388441	0.374152	0.22974	0.270511
chr1:222880000-223880000	157337	162357	92990	89640	64347	72717	1.44513	1.23272	0.273501	0.283575	0.189257	0.230039	chr1:222880000-223880000	157337	176034	92990	94070	64347	81964	1.44513	1.1477	0.273501	0.276677	0.189257	0.241071
chr1:223880000-225640000	297191	302204	199449	184763	97742	117441	2.04057	1.57324	0.333305	0.3321	0.16334	0.211093	chr1:223880000-225640000	297191	331654	199449	200721	97742	130933	2.04057	1.53301	0.333305	0.335431	0.16334	0.218806
chr1:225640000-226240000	100023	100148	65078	59995	34945	40153	1.8623	1.49416	0.319011	0.316322	0.1713	0.211706	chr1:225640000-226240000	100023	115768	65078	68352	34945	47416	1.8623	1.44154	0.319011	0.33506	0.1713	0.232432
chr1:226240000-227640000	217534	220547	144108	136366	73426	84181	1.96263	1.61991	0.302749	0.308137	0.154257	0.190218	chr1:226240000-227640000	217534	251229	144108	147665	73426	103564	1.96263	1.42583	0.302749	0.310222	0.154257	0.217572
chr1:227640000-228720000	136745	136102	84783	80904	51962	55198	1.63163	1.46571	0.230891	0.23698	0.141509	0.161683	chr1:227640000-228720000	136745	158301	84783	87929	51962	70372	1.63163	1.24949	0.230891	0.239459	0.141509	0.191646
chr1:228720000-229680000	153244	153562	98574	93338	54670	60224	1.80307	1.54985	0.302005	0.307577	0.167495	0.198456	chr1:228720000-229680000	153244	177315	98574	99736	54670	77579	1.80307	1.28561	0.302005	0.305565	0.167495	0.237682
chr1:229680000-230520000	133438	142445	73179	77620	60259	64825	1.21441	1.19738	0.25623	0.292321	0.210992	0.244134	chr1:229680000-230520000	133438	161402	73179	77367	60259	84035	1.21441	0.920652	0.25623	0.270894	0.210992	0.294241
chr1:230520000-231400000	149026	157101	78764	82982	70262	74119	1.121	1.11958	0.26325	0.29831	0.234834	0.266448	chr1:230520000-231400000	149026	173957	78764	85252	70262	88705	1.121	0.961073	0.26325	0.284934	0.234834	0.296475
chr1:231400000-231760000	78721	80628	35918	33715	42803	46913	0.839147	0.718671	0.293449	0.296269	0.349699	0.412246	chr1:231400000-231760000	78721	87631	35918	37143	42803	50488	0.839147	0.73568	0.293449	0.303457	0.349699	0.412485
chr1:231760000-232760000	184888	197064	98921	102069	85967	94995	1.15069	1.07447	0.290945	0.322894	0.252845	0.300515	chr1:231760000-232760000	184888	217528	98921	106708	85967	110820	1.15069	0.962895	0.290945	0.313848	0.252845	0.325942
chr1:232760000-233440000	121565	136963	58214	63312	63351	73651	0.918912	0.859622	0.251792	0.294539	0.274011	0.342638	chr1:232760000-233440000	121565	149818	58214	65885	63351	83933	0.918912	0.784971	0.251792	0.284971	0.274011	0.363033
chr1:233440000-234600000	170361	207561	78741	99066	91620	108495	0.85943	0.913093	0.199648	0.270167	0.232303	0.295881	chr1:233440000-234600000	170361	227358	78741	92871	91620	134487	0.85943	0.690557	0.199648	0.235475	0.232303	0.340993
chr1:234600000-235280000	121625	116183	72953	68024	48672	48159	1.49887	1.41249	0.315542	0.31646	0.21052	0.224045	chr1:234600000-235280000	121625	131710	72953	74013	48672	57697	1.49887	1.28279	0.315542	0.320127	0.21052	0.249555
chr1:235280000-236240000	185408	180995	116799	107530	68609	73465	1.70239	1.46369	0.357841	0.354343	0.2102	0.242089	chr1:235280000-236240000	185408	203746	116799	118530	68609	85216	1.70239	1.39094	0.357841	0.363145	0.2102	0.261079
chr1:236240000-236720000	83554	88555	36298	37505	47256	51050	0.768114	0.734672	0.222415	0.24718	0.28956	0.33645	chr1:236240000-236720000	83554	98871	36298	38410	47256	60461	0.768114	0.635286	0.222415	0.235356	0.28956	0.370473
chr1:236720000-237760000	156196	193581	68333	85987	87863	107594	0.777722	0.79918	0.19325	0.261556	0.248482	0.327281	chr1:236720000-237760000	156196	208655	68333	81785	87863	126870	0.777722	0.644636	0.19325	0.231293	0.248482	0.358797
chr1:237760000-240160000	365211	456118	213296	266211	151915	189907	1.40405	1.4018	0.261393	0.350898	0.186171	0.25032	chr1:237760000-240160000	365211	499158	213296	247047	151915	252111	1.40405	0.979914	0.261393	0.302755	0.186171	0.308961
chr1:240160000-240880000	166325	159831	97286	84840	69039	74991	1.40915	1.13134	0.397412	0.372764	0.282023	0.32949	chr1:240160000-240880000	166325	183642	97286	97803	69039	85839	1.40915	1.13938	0.397412	0.399524	0.282023	0.350651
chr1:240880000-241680000	172783	176815	89681	86030	83102	90785	1.07917	0.947624	0.329711	0.340193	0.305523	0.358996	chr1:240880000-241680000	172783	200209	89681	88548	83102	111661	1.07917	0.793007	0.329711	0.325545	0.305523	0.41052
chr1:241680000-242160000	104518	104686	47044	45212	57474	59474	0.818527	0.760198	0.288261	0.297974	0.35217	0.391969	chr1:241680000-242160000	104518	118808	47044	49450	57474	69358	0.818527	0.712968	0.288261	0.303004	0.35217	0.424989
chr1:242160000-243280000	123331	160533	51449	69736	71882	90797	0.715742	0.768043	0.135108	0.196972	0.188766	0.25646	chr1:242160000-243280000	123331	173328	51449	64007	71882	109321	0.715742	0.585496	0.135108	0.168086	0.188766	0.287084
chr1:243280000-244600000	252641	248892	167156	154540	85485	94352	1.95538	1.63791	0.372452	0.370368	0.190475	0.226122	chr1:243280000-244600000	252641	280448	167156	166661	85485	113787	1.95538	1.46468	0.372452	0.371349	0.190475	0.253537
chr1:244600000-246960000	395165	400653	276364	268613	118801	132040	2.32628	2.03433	0.344423	0.360065	0.148058	0.176994	chr1:244600000-246960000	395165	458952	276364	274930	118801	184022	2.32628	1.49401	0.344423	0.342636	0.148058	0.22934
chr1:246960000-247560000	98653	102192	47751	48256	50902	53936	0.938097	0.89469	0.234074	0.254429	0.249521	0.284376	chr1:246960000-247560000	98653	115725	47751	52829	50902	62896	0.938097	0.839942	0.234074	0.258967	0.249521	0.308315
chr2:680000-1880000	136918	128476	74400	68356	62518	60120	1.19006	1.13699	0.182354	0.180203	0.153231	0.158491	chr2:680000-1880000	136918	155633	74400	71985	62518	83648	1.19006	0.86057	0.182354	0.176434	0.153231	0.20502
chr2:1880000-3720000	185329	193422	99727	108792	85602	84630	1.16501	1.2855	0.159411	0.187045	0.136832	0.145503	chr2:1880000-3720000	185329	222900	99727	105796	85602	117104	1.16501	0.903436	0.159411	0.169112	0.136832	0.187187
chr2:3720000-7200000	388153	437518	239817	268081	148336	169437	1.61671	1.58219	0.202686	0.243698	0.125369	0.154026	chr2:3720000-7200000	388153	486977	239817	238659	148336	248318	1.61671	0.961102	0.202686	0.201707	0.125369	0.209871
chr2:7200000-8920000	229445	241598	138954	146693	90491	94905	1.53556	1.54568	0.23761	0.269803	0.154739	0.174553	chr2:7200000-8920000	229445	271209	138954	134806	90491	136403	1.53556	0.988292	0.23761	0.230517	0.154739	0.233248
chr2:8920000-9560000	118521	103596	65701	54473	52820	49123	1.24387	1.10891	0.301936	0.269257	0.24274	0.242812	chr2:8920000-9560000	118521	115805	65701	61529	52820	54276	1.24387	1.13363	0.301936	0.282763	0.24274	0.249431
chr2:9560000-10840000	193228	165712	133503	108514	59725	57198	2.2353	1.89716	0.306764	0.268189	0.137236	0.141363	chr2:9560000-10840000	193228	189616	133503	124271	59725	65345	2.2353	1.90177	0.306764	0.28555	0.137236	0.15015
chr2:10840000-11920000	159998	139541	105038	86069	54960	53472	1.91117	1.60961	0.286052	0.252109	0.149674	0.156628	chr2:10840000-11920000	159998	158360	105038	95387	54960	62973	1.91117	1.51473	0.286052	0.259769	0.149674	0.171496
chr2:11920000-13160000	230714	204071	149516	129565	81198	74506	1.84138	1.73899	0.354641	0.330546	0.192596	0.19008	chr2:11920000-13160000	230714	228130	149516	133213	81198	94917	1.84138	1.40347	0.354641	0.315971	0.192596	0.225136
chr2:13160000-14440000	181059	205457	74671	86311	106388	119146	0.701874	0.724414	0.171579	0.213315	0.244459	0.294466	chr2:13160000-14440000	181059	218751	74671	79519	106388	139232	0.701874	0.571126	0.171579	0.182719	0.244459	0.319928
chr2:14440000-15760000	208576	208886	103639	100175	104937	108711	0.987631	0.92148	0.230926	0.240077	0.233818	0.260535	chr2:14440000-15760000	208576	230146	103639	103508	104937	126638	0.987631	0.817353	0.230926	0.230634	0.233818	0.282171
chr2:15760000-16960000	144859	159694	70324	81175	74535	78519	0.943503	1.03383	0.172363	0.213997	0.182685	0.206995	chr2:15760000-16960000	144859	172476	70324	73266	74535	99210	0.943503	0.738494	0.172363	0.179574	0.182685	0.243163
chr2:16960000-17880000	142886	157126	61045	68351	81841	88775	0.745898	0.769935	0.195157	0.23503	0.261641	0.305259	chr2:16960000-17880000	142886	171829	61045	63602	81841	108227	0.745898	0.587672	0.195157	0.203332	0.261641	0.345996
chr2:17880000-18560000	123689	116243	55545	50484	68144	65759	0.815112	0.767712	0.240247	0.234861	0.294742	0.305923	chr2:17880000-18560000	123689	130394	55545	50647	68144	79747	0.815112	0.635096	0.240247	0.219062	0.294742	0.344928
chr2:18560000-20840000	413229	356694	285508	237896	127721	118798	2.2354	2.00253	0.368304	0.330079	0.164759	0.164831	chr2:18560000-20840000	413229	406935	285508	253501	127721	153434	2.2354	1.65218	0.368304	0.327015	0.164759	0.197929
chr2:20840000-24000000	462324	467330	293362	293158	168962	174172	1.73626	1.68315	0.273048	0.293481	0.157262	0.174364	chr2:20840000-24000000	462324	526633	293362	276331	168962	250302	1.73626	1.10399	0.273048	0.257197	0.157262	0.23297
chr2:24000000-25440000	234209	205409	156987	128151	77222	77258	2.03293	1.65874	0.320645	0.28153	0.157725	0.169725	chr2:24000000-25440000	234209	235429	156987	142273	77222	93156	2.03293	1.52726	0.320645	0.290591	0.157725	0.19027
chr2:25440000-25960000	84345	74156	47103	38969	37242	35187	1.26478	1.10748	0.266421	0.237073	0.210646	0.214065	chr2:25440000-25960000	84345	83690	47103	42554	37242	41136	1.26478	1.03447	0.266421	0.240691	0.210646	0.232671
chr2:25960000-27600000	230796	204057	166045	139255	64751	64802	2.56436	2.14893	0.297786	0.268617	0.116125	0.125	chr2:25960000-27600000	230796	232706	166045	155322	64751	77384	2.56436	2.00716	0.297786	0.278556	0.116125	0.138781
chr2:27600000-29160000	263588	226884	194589	161173	68999	65711	2.82017	2.45276	0.366874	0.326839	0.130089	0.133254	chr2:27600000-29160000	263588	258300	194589	179092	68999	79208	2.82017	2.26103	0.366874	0.337656	0.130089	0.149337
chr2:29160000-30360000	182910	166051	115399	105481	67511	60570	1.70934	1.74147	0.282842	0.278073	0.165469	0.159677	chr2:29160000-30360000	182910	194649	115399	111069	67511	83580	1.70934	1.32889	0.282842	0.272229	0.165469	0.204854
chr2:30360000-30960000	115384	99083	69174	56474	46210	42609	1.49695	1.3254	0.33909	0.297758	0.22652	0.224655	chr2:30360000-30960000	115384	113629	69174	62180	46210	51449	1.49695	1.20858	0.33909	0.304805	0.22652	0.252202
chr2:30960000-31920000	140977	137535	72369	71822	68608	65713	1.05482	1.09296	0.22172	0.236675	0.210197	0.216544	chr2:30960000-31920000	140977	155890	72369	71461	68608	84429	1.05482	0.846403	0.22172	0.218938	0.210197	0.258668
chr2:31920000-32760000	146320	132516	85444	72250	60876	60266	1.40357	1.19885	0.299175	0.272097	0.213152	0.226965	chr2:31920000-32760000	146320	156084	85444	83058	60876	73026	1.40357	1.13738	0.299175	0.29082	0.213152	0.255694
chr2:32760000-33840000	202182	175589	137700	113257	64482	62332	2.13548	1.817	0.375001	0.331747	0.175605	0.18258	chr2:32760000-33840000	202182	204499	137700	124573	64482	79926	2.13548	1.5586	0.375001	0.339252	0.175605	0.217664
chr2:33840000-37320000	486966	499826	291879	288600	195087	211226	1.49615	1.36631	0.246687	0.262351	0.164881	0.192015	chr2:33840000-37320000	486966	558375	291879	280588	195087	277787	1.49615	1.01008	0.246687	0.237144	0.164881	0.234777
chr2:37320000-38120000	150734	129204	95190	75294	55544	53910	1.71378	1.39666	0.349965	0.297739	0.204207	0.213179	chr2:37320000-38120000	150734	145911	95190	86238	55544	59673	1.71378	1.44518	0.349965	0.317053	0.204207	0.219387
chr2:38120000-39000000	158179	136998	98152	78689	60027	58309	1.63513	1.34952	0.328049	0.282877	0.200626	0.209613	chr2:38120000-39000000	158179	155823	98152	87652	60027	68171	1.63513	1.28577	0.328049	0.292956	0.200626	0.227845
chr2:39000000-41040000	386872	332291	252052	207656	134820	124635	1.86954	1.66611	0.363398	0.322018	0.194378	0.193275	chr2:39000000-41040000	386872	370395	252052	230761	134820	139634	1.86954	1.65261	0.363398	0.332702	0.194378	0.201319
chr2:41040000-42040000	165680	163346	74592	71791	91088	91555	0.8189	0.78413	0.219389	0.22711	0.267907	0.289633	chr2:41040000-42040000	165680	180567	74592	73441	91088	107126	0.8189	0.685557	0.219389	0.216004	0.267907	0.315078
chr2:42040000-43040000	177906	150062	111882	89629	66024	60433	1.69457	1.48311	0.329066	0.28354	0.194189	0.191179	chr2:42040000-43040000	177906	173470	111882	100482	66024	72988	1.69457	1.37669	0.329066	0.295536	0.194189	0.214671
chr2:43040000-43800000	129490	109739	88477	70980	41013	38759	2.15729	1.83132	0.342405	0.295453	0.15872	0.161334	chr2:43040000-43800000	129490	127734	88477	80502	41013	47232	2.15729	1.7044	0.342405	0.311541	0.15872	0.182787
chr2:43800000-45200000	233251	207304	153528	122024	79723	85280	1.92577	1.43086	0.322539	0.275729	0.167486	0.192701	chr2:43800000-45200000	233251	232309	153528	133827	79723	98482	1.92577	1.3589	0.322539	0.28115	0.167486	0.206896
chr2:45200000-45840000	120206	103530	71234	55627	48972	47903	1.45459	1.16124	0.327363	0.274961	0.225056	0.236782	chr2:45200000-45840000	120206	114861	71234	61209	48972	53652	1.45459	1.14085	0.327363	0.281292	0.225056	0.246563
chr2:45840000-46680000	156205	134758	97135	78067	59070	56691	1.6444	1.37706	0.34011	0.294005	0.206829	0.213501	chr2:45840000-46680000	156205	150117	97135	90642	59070	59475	1.6444	1.52404	0.34011	0.317375	0.206829	0.208247
chr2:46680000-47560000	159143	138969	104091	85251	55052	53718	1.89078	1.58701	0.347899	0.306466	0.183998	0.193109	chr2:46680000-47560000	159143	154553	104091	97022	55052	57531	1.89078	1.68643	0.347899	0.324273	0.183998	0.192283
chr2:47560000-48800000	225419	197074	132720	111581	92699	85493	1.43173	1.30515	0.314802	0.284665	0.219875	0.21811	chr2:47560000-48800000	225419	225333	132720	121302	92699	104031	1.43173	1.16602	0.314802	0.287719	0.219875	0.246754
chr2:48800000-50720000	261588	288546	131062	145521	130526	143025	1.00411	1.01745	0.20077	0.239768	0.199949	0.235655	chr2:48800000-50720000	261588	318210	131062	136559	130526	181651	1.00411	0.751766	0.20077	0.20919	0.199949	0.278265
chr2:50720000-52360000	281310	284034	129294	126608	152016	157426	0.850529	0.804238	0.231877	0.244221	0.272627	0.303668	chr2:50720000-52360000	281310	307994	129294	130168	152016	177826	0.850529	0.731996	0.231877	0.233444	0.272627	0.318914
chr2:52360000-54040000	307538	291859	159017	141052	148521	150807	1.07067	0.935315	0.278392	0.265605	0.260017	0.283974	chr2:52360000-54040000	307538	315717	159017	146382	148521	169335	1.07067	0.864452	0.278392	0.256272	0.260017	0.296456
chr2:54040000-54960000	167204	147044	103815	85732	63389	61312	1.63774	1.39829	0.331891	0.294796	0.202651	0.210826	chr2:54040000-54960000	167204	168991	103815	97297	63389	71694	1.63774	1.35711	0.331891	0.311053	0.202651	0.229202
chr2:54960000-55880000	172632	147228	101803	80893	70829	66335	1.43731	1.21946	0.325458	0.278156	0.226436	0.228098	chr2:54960000-55880000	172632	168099	101803	94169	70829	73930	1.43731	1.27376	0.325458	0.301053	0.226436	0.23635
chr2:55880000-56360000	101816	87602	50489	41033	51327	46569	0.983673	0.881123	0.30937	0.270432	0.314505	0.306917	chr2:55880000-56360000	101816	98557	50489	44293	51327	54264	0.983673	0.81625	0.30937	0.271404	0.314505	0.332501
chr2:56360000-57880000	215240	246331	88865	104225	126375	142106	0.703185	0.733431	0.171953	0.216917	0.244535	0.295757	chr2:56360000-57880000	215240	261784	88865	95797	126375	165987	0.703185	0.577136	0.171953	0.185366	0.244535	0.321183
chr2:57880000-58920000	232428	215660	118260	99581	114168	116079	1.03584	0.857873	0.334447	0.302907	0.322875	0.353091	chr2:57880000-58920000	232428	241417	118260	109425	114168	131992	1.03584	0.829028	0.334447	0.309461	0.322875	0.373282
chr2:58920000-59440000	93460	95846	30396	28400	63064	67446	0.481987	0.421078	0.171924	0.172775	0.356698	0.410316	chr2:58920000-59440000	93460	101755	30396	29688	63064	72067	0.481987	0.41195	0.171924	0.167919	0.356698	0.40762
chr2:59440000-60920000	188809	223648	79878	100492	108931	123156	0.73329	0.815973	0.158741	0.214801	0.216477	0.263245	chr2:59440000-60920000	188809	228406	79878	88381	108931	140025	0.73329	0.63118	0.158741	0.175639	0.216477	0.27827
chr2:60920000-62120000	215109	193255	135255	114329	79854	78926	1.69378	1.44856	0.331509	0.301398	0.195721	0.208068	chr2:60920000-62120000	215109	219767	135255	130976	79854	88791	1.69378	1.4751	0.331509	0.321021	0.195721	0.217626
chr2:62120000-62640000	102673	92780	54124	46515	48549	46265	1.11483	1.0054	0.306132	0.28298	0.274599	0.281459	chr2:62120000-62640000	102673	104593	54124	51052	48549	53541	1.11483	0.953512	0.306132	0.288757	0.274599	0.302835
chr2:62640000-63800000	228283	204199	130270	107361	98013	96838	1.32911	1.10867	0.3303	0.292789	0.248513	0.264091	chr2:62640000-63800000	228283	230967	130270	117975	98013	112992	1.32911	1.0441	0.3303	0.299126	0.248513	0.286492
chr2:63800000-65280000	274572	239559	172339	142963	102233	96596	1.68575	1.48001	0.342487	0.305582	0.203167	0.206473	chr2:63800000-65280000	274572	268185	172339	157193	102233	110992	1.68575	1.41626	0.342487	0.312388	0.203167	0.220573
chr2:65280000-65840000	101197	90289	55450	47658	45747	42631	1.2121	1.11792	0.29123	0.269224	0.240269	0.240826	chr2:65280000-65840000	101197	100114	55450	53472	45747	46642	1.2121	1.14643	0.29123	0.280841	0.240269	0.244969
chr2:65840000-66640000	122643	123777	56534	55852	66109	67925	0.855163	0.82226	0.207846	0.220859	0.243049	0.2686	chr2:65840000-66640000	122643	126815	56534	52356	66109	74459	0.855163	0.703152	0.207846	0.192486	0.243049	0.273747
chr2:66640000-68280000	327240	281084	218694	178114	108546	102970	2.01476	1.72977	0.392207	0.343574	0.194667	0.198624	chr2:66640000-68280000	327240	311292	218694	194261	108546	117031	2.01476	1.65991	0.392207	0.348389	0.194667	0.209884
chr2:68280000-69600000	252848	217003	165390	129571	87458	87432	1.89108	1.48196	0.368517	0.310527	0.194871	0.209538	chr2:68280000-69600000	252848	237287	165390	144518	87458	92769	1.89108	1.55783	0.368517	0.322011	0.194871	0.206705
chr2:69600000-70520000	157012	137471	103818	87235	53194	50236	1.95169	1.7365	0.3319	0.299964	0.170058	0.17274	chr2:69600000-70520000	157012	155429	103818	99094	53194	56335	1.95169	1.75901	0.3319	0.316798	0.170058	0.1801
chr2:70520000-71320000	105729	101319	56993	55776	48736	45543	1.16942	1.22469	0.209534	0.220558	0.179177	0.180093	chr2:70520000-71320000	105729	111341	56993	54414	48736	56927	1.16942	0.955856	0.209534	0.200052	0.179177	0.209291
chr2:71320000-73480000	323657	286225	238187	202304	85470	83921	2.78679	2.41065	0.32433	0.29629	0.116381	0.122909	chr2:71320000-73480000	323657	334199	238187	221404	85470	112795	2.78679	1.96289	0.32433	0.301477	0.116381	0.153589
chr2:73480000-74680000	182967	163439	118772	101228	64195	62211	1.85018	1.62717	0.291109	0.266861	0.157341	0.164003	chr2:73480000-74680000	182967	188481	118772	113698	64195	74783	1.85018	1.52037	0.291109	0.278673	0.157341	0.183292
chr2:74680000-75920000	230274	192608	149695	122186	80579	70422	1.85774	1.73505	0.355065	0.311721	0.191127	0.17966	chr2:74680000-75920000	230274	222067	149695	137136	80579	84931	1.85774	1.61468	0.355065	0.325276	0.191127	0.20145
chr2:75920000-79240000	421142	481216	206719	240009	214423	241207	0.964071	0.995033	0.183132	0.228694	0.189957	0.229836	chr2:75920000-79240000	421142	508744	206719	222383	214423	286361	0.964071	0.776583	0.183132	0.197009	0.189957	0.253687
chr2:79240000-80120000	122183	143143	42271	52719	79912	90424	0.528969	0.58302	0.141281	0.189518	0.267087	0.325063	chr2:79240000-80120000	122183	148046	42271	47703	79912	100343	0.528969	0.475399	0.141281	0.159436	0.267087	0.335372
chr2:80120000-80800000	117419	120910	48482	48308	68937	72602	0.70328	0.665381	0.209698	0.224738	0.298172	0.337758	chr2:80120000-80800000	117419	131421	48482	50539	68937	80882	0.70328	0.624849	0.209698	0.218595	0.298172	0.349837
chr2:80800000-84680000	495570	577156	264248	310788	231322	266368	1.14234	1.16676	0.20031	0.253395	0.175351	0.217178	chr2:80800000-84680000	495570	606777	264248	283937	231322	322840	1.14234	0.879498	0.20031	0.215235	0.175351	0.244725
chr2:84680000-85160000	100802	86232	56046	45322	44756	40910	1.25226	1.10785	0.34342	0.298699	0.274241	0.269621	chr2:84680000-85160000	100802	100871	56046	50807	44756	50064	1.25226	1.01484	0.34342	0.311319	0.274241	0.306766
chr2:85160000-85840000	113228	100701	71541	59209	41687	41492	1.71615	1.427	0.309435	0.275451	0.180308	0.193028	chr2:85160000-85840000	113228	115012	71541	68084	41687	46928	1.71615	1.45082	0.309435	0.294482	0.180308	0.202977
chr2:85840000-86360000	83729	72623	54436	44172	29293	28451	1.85833	1.55256	0.307897	0.268726	0.165685	0.173085	chr2:85840000-86360000	83729	84490	54436	51284	29293	33206	1.85833	1.54442	0.307897	0.290069	0.165685	0.187817
chr2:86360000-88280000	135692	126146	72021	63028	63671	63118	1.13114	0.998574	0.110327	0.103848	0.0975356	0.103996	chr2:86360000-88280000	135692	144570	72021	66912	63671	77658	1.13114	0.861624	0.110327	0.1025	0.0975356	0.118962
chr2:88280000-89040000	104298	102801	55384	53756	48914	49045	1.13227	1.09605	0.214335	0.223758	0.189296	0.204149	chr2:88280000-89040000	104298	116495	55384	56078	48914	60417	1.13227	0.928182	0.214335	0.217021	0.189296	0.233813
chr2:89040000-89880000	52908	57541	22177	23278	30731	34263	0.721649	0.679392	0.0776509	0.0876662	0.107602	0.129036	chr2:89040000-89880000	52908	66280	22177	22958	30731	43322	0.721649	0.529939	0.0776509	0.0803855	0.107602	0.151688
chr2:89880000-90600000	22352	26365	6192	8081	16160	18284	0.383168	0.441971	0.0252942	0.0355057	0.0660133	0.080335	chr2:89880000-90600000	22352	29833	6192	7364	16160	22469	0.383168	0.32774	0.0252942	0.0300818	0.0660133	0.0917855
chr2:90600000-91760000	4350	4291	183	210	4167	4081	0.0439165	0.051458	0.000463998	0.0005727	0.0105655	0.0111295	chr2:90600000-91760000	4350	5175	183	222	4167	4953	0.0439165	0.0448213	0.000463998	0.000562882	0.0105655	0.0125584
chr2:91760000-92320000	43658	46132	15529	17447	28129	28685	0.552064	0.608227	0.0815602	0.0985595	0.147737	0.162044	chr2:91760000-92320000	43658	53057	15529	17077	28129	35980	0.552064	0.474625	0.0815602	0.0896905	0.147737	0.188971
chr2:92320000-96640000	126715	117754	67175	63647	59540	54107	1.12823	1.17632	0.0457348	0.046608	0.0405366	0.0396219	chr2:92320000-96640000	126715	136684	67175	66829	59540	69855	1.12823	0.956682	0.0457348	0.0454992	0.0405366	0.0475594
chr2:96640000-98200000	155989	138489	105244	90471	50745	48018	2.07398	1.88411	0.198425	0.183464	0.0956734	0.0973745	chr2:96640000-98200000	155989	163737	105244	101424	50745	62313	2.07398	1.62765	0.198425	0.191222	0.0956734	0.117483
chr2:98200000-99000000	113992	102967	71187	61322	42805	41645	1.66305	1.47249	0.261718	0.242489	0.157372	0.164679	chr2:98200000-99000000	113992	119831	71187	66702	42805	53129	1.66305	1.25547	0.261718	0.245229	0.157372	0.195328
chr2:99000000-99720000	115039	108720	58955	54965	56084	53755	1.05119	1.02251	0.24083	0.241501	0.229102	0.236185	chr2:99000000-99720000	115039	120984	58955	55818	56084	65166	1.05119	0.856551	0.24083	0.228016	0.229102	0.266202
chr2:99720000-101200000	247263	223524	164676	140071	82587	83453	1.99397	1.67844	0.327259	0.2994	0.164124	0.17838	chr2:99720000-101200000	247263	252687	164676	151841	82587	100846	1.99397	1.50567	0.327259	0.301752	0.164124	0.20041
chr2:101200000-101880000	113183	99980	70102	58847	43081	41133	1.62721	1.43065	0.30321	0.273767	0.186337	0.191358	chr2:101200000-101880000	113183	114678	70102	66239	43081	48439	1.62721	1.36747	0.30321	0.286502	0.186337	0.209512
chr2:101880000-102520000	110822	98314	69680	57767	41142	40547	1.69365	1.42469	0.320222	0.285539	0.189072	0.200422	chr2:101880000-102520000	110822	112220	69680	64372	41142	47848	1.69365	1.34534	0.320222	0.295828	0.189072	0.219891
chr2:102520000-103080000	103801	88330	59323	46720	44478	41610	1.33376	1.12281	0.311572	0.263925	0.233604	0.235058	chr2:102520000-103080000	103801	102776	59323	52526	44478	50250	1.33376	1.04529	0.311572	0.275873	0.233604	0.263919
chr2:103080000-105640000	323477	362546	169392	191325	154085	171221	1.09934	1.11742	0.194615	0.236427	0.177028	0.211584	chr2:103080000-105640000	323477	391713	169392	176905	154085	214808	1.09934	0.823549	0.194615	0.203246	0.177028	0.246793
chr2:105640000-107240000	221462	205164	131040	118518	90422	86646	1.4492	1.36784	0.240883	0.234331	0.166218	0.171315	chr2:105640000-107240000	221462	233980	131040	123596	90422	110384	1.4492	1.11969	0.240883	0.227199	0.166218	0.202913
chr2:107240000-108800000	175218	209336	77665	96560	97553	112776	0.796131	0.856211	0.146428	0.195812	0.183924	0.228696	chr2:107240000-108800000	175218	217563	77665	87395	97553	130168	0.796131	0.671402	0.146428	0.164772	0.183924	0.245416
chr2:108800000-109400000	96608	86334	52811	46163	43797	40171	1.20581	1.14916	0.258878	0.243393	0.214692	0.211801	chr2:108800000-109400000	96608	97004	52811	50890	43797	46114	1.20581	1.10357	0.258878	0.249462	0.214692	0.22605
chr2:109400000-110520000	133548	119728	91683	76667	41865	43061	2.18997	1.78043	0.240765	0.216549	0.10994	0.121628	chr2:109400000-110520000	133548	136794	91683	86090	41865	50704	2.18997	1.69789	0.240765	0.226078	0.10994	0.133152
chr2:110520000-112520000	127981	119190	76095	63654	51886	55536	1.46658	1.14618	0.111905	0.100684	0.0763032	0.0878437	chr2:110520000-112520000	127981	131927	76095	68072	51886	63855	1.46658	1.06604	0.111905	0.100106	0.0763032	0.0939048
chr2:112520000-114200000	215155	192112	145153	124064	70002	68048	2.07356	1.82318	0.25412	0.233616	0.122553	0.128136	chr2:112520000-114200000	215155	221868	145153	136783	70002	85085	2.07356	1.6076	0.25412	0.239467	0.122553	0.148959
chr2:114200000-115360000	148091	149696	76802	76338	71289	73358	1.07733	1.04062	0.194732	0.208185	0.180754	0.200058	chr2:114200000-115360000	148091	168726	76802	79110	71289	89616	1.07733	0.882766	0.194732	0.200584	0.180754	0.227222
chr2:115360000-118560000	375374	447820	188505	224483	186869	223337	1.00875	1.00513	0.173259	0.221922	0.171755	0.220789	chr2:115360000-118560000	375374	466407	188505	205637	186869	260770	1.00875	0.788576	0.173259	0.189005	0.171755	0.239679
chr2:118560000-119640000	145119	148605	72494	72664	72625	75941	0.998196	0.956848	0.197424	0.212844	0.197781	0.222443	chr2:118560000-119640000	145119	164103	72494	70981	72625	93122	0.998196	0.762237	0.197424	0.193304	0.197781	0.253601
chr2:119640000-120400000	104771	105408	48003	48362	56768	57046	0.8456	0.847772	0.185771	0.201306	0.219691	0.237453	chr2:119640000-120400000	104771	115757	48003	48088	56768	67669	0.8456	0.710636	0.185771	0.1861	0.219691	0.261878
chr2:120400000-121080000	123883	110140	72230	58810	51653	51330	1.39837	1.14572	0.312415	0.273595	0.223413	0.238797	chr2:120400000-121080000	123883	125116	72230	66339	51653	58777	1.39837	1.12866	0.312415	0.286934	0.223413	0.254227
chr2:121080000-121840000	97901	87898	57595	47027	40306	40871	1.42894	1.15062	0.222892	0.195749	0.155984	0.170125	chr2:121080000-121840000	97901	99514	57595	55839	40306	43675	1.42894	1.27851	0.222892	0.216096	0.155984	0.169022
chr2:121840000-122560000	114157	104344	66193	57929	47964	46415	1.38006	1.24807	0.270397	0.254524	0.195932	0.203935	chr2:121840000-122560000	114157	120340	66193	63356	47964	56984	1.38006	1.11182	0.270397	0.258808	0.195932	0.232779
chr2:122560000-124720000	255068	303153	112015	138296	143053	164857	0.783031	0.838885	0.152526	0.202545	0.19479	0.241446	chr2:122560000-124720000	255068	320038	112015	125868	143053	194170	0.783031	0.648236	0.152526	0.17139	0.19479	0.264394
chr2:124720000-125600000	112716	137153	34220	43794	78496	93359	0.435946	0.469092	0.114372	0.157434	0.262354	0.335614	chr2:124720000-125600000	112716	137732	34220	41067	78496	96665	0.435946	0.424838	0.114372	0.137257	0.262354	0.323079
chr2:125600000-127800000	286452	325566	134554	152093	151898	173473	0.885818	0.876753	0.179886	0.218702	0.203073	0.249445	chr2:125600000-127800000	286452	347499	134554	142193	151898	205306	0.885818	0.692591	0.179886	0.190098	0.203073	0.274474
chr2:127800000-128800000	161375	140491	99666	82825	61709	57666	1.6151	1.43629	0.293136	0.262016	0.181498	0.182426	chr2:127800000-128800000	161375	162740	99666	95335	61709	67405	1.6151	1.41436	0.293136	0.280398	0.181498	0.198251
chr2:128800000-129520000	107633	96951	54759	46687	52874	50264	1.03565	0.928836	0.22369	0.20513	0.215989	0.220846	chr2:128800000-129520000	107633	107531	54759	52749	52874	54782	1.03565	0.962889	0.22369	0.215479	0.215989	0.223784
chr2:129520000-131440000	168229	190666	78616	89919	89613	100747	0.877283	0.892523	0.120429	0.148155	0.137275	0.165996	chr2:129520000-131440000	168229	207097	78616	83606	89613	123491	0.877283	0.677021	0.120429	0.128073	0.137275	0.189172
chr2:131440000-133000000	148089	146669	65329	61124	82760	85545	0.789379	0.714525	0.12317	0.123952	0.156034	0.173475	chr2:131440000-133000000	148089	168591	65329	63587	82760	105004	0.789379	0.605567	0.12317	0.119885	0.156034	0.197972
chr2:133000000-134640000	302472	269325	202847	169332	99625	99993	2.03611	1.69344	0.363787	0.326634	0.178668	0.192882	chr2:133000000-134640000	302472	308633	202847	190030	99625	118603	2.03611	1.60224	0.363787	0.340801	0.178668	0.212703
chr2:134640000-135200000	97464	91261	51000	44261	46464	47000	1.09762	0.941723	0.267858	0.250034	0.244035	0.265507	chr2:134640000-135200000	97464	103047	51000	49000	46464	54047	1.09762	0.906618	0.267858	0.257354	0.244035	0.283861
chr2:135200000-135680000	76209	74305	32865	31227	43344	43078	0.758236	0.724894	0.201379	0.205805	0.265589	0.28391	chr2:135200000-135680000	76209	83731	32865	31011	43344	52720	0.758236	0.588221	0.201379	0.190019	0.265589	0.32304
chr2:135680000-136560000	165314	154196	93457	81490	71857	72706	1.3006	1.12082	0.312357	0.292946	0.240165	0.261369	chr2:135680000-136560000	165314	178488	93457	88042	71857	90446	1.3006	0.973421	0.312357	0.294259	0.240165	0.302294
chr2:136560000-137160000	101396	102966	42700	44256	58696	58710	0.727477	0.753807	0.209315	0.233339	0.287727	0.309547	chr2:136560000-137160000	101396	114269	42700	43890	58696	70379	0.727477	0.623624	0.209315	0.215148	0.287727	0.344996
chr2:137160000-138600000	184136	226611	74178	94862	109958	131749	0.674603	0.720021	0.151508	0.208399	0.224588	0.289435	chr2:137160000-138600000	184136	236495	74178	84353	109958	152142	0.674603	0.554436	0.151508	0.17229	0.224588	0.310749
chr2:138600000-139600000	191976	187556	94995	91573	96981	95983	0.979522	0.954054	0.279398	0.28969	0.285239	0.303641	chr2:138600000-139600000	191976	213804	94995	91024	96981	122780	0.979522	0.741359	0.279398	0.267719	0.285239	0.361119
chr2:139600000-143760000	758395	735121	480323	427429	278072	307692	1.72733	1.38915	0.339596	0.32504	0.196601	0.233985	chr2:139600000-143760000	758395	826986	480323	424820	278072	402166	1.72733	1.05633	0.339596	0.300355	0.196601	0.284338
chr2:143760000-145240000	351759	302722	184628	142328	167131	160394	1.10469	0.887365	0.366909	0.304225	0.332138	0.342841	chr2:143760000-145240000	351759	322086	184628	156271	167131	165815	1.10469	0.942442	0.366909	0.310556	0.332138	0.329522
chr2:145240000-146560000	339006	291033	169147	131666	169859	159367	0.995808	0.826181	0.376889	0.315548	0.378475	0.381936	chr2:145240000-146560000	339006	307016	169147	144474	169859	162542	0.995808	0.888841	0.376889	0.321913	0.378475	0.362172
chr2:146560000-147480000	229427	199086	94602	73468	134825	125618	0.701665	0.584852	0.302437	0.252625	0.431028	0.431946	chr2:146560000-147480000	229427	217013	94602	83113	134825	133900	0.701665	0.620709	0.302437	0.265708	0.431028	0.428071
chr2:147480000-148680000	179315	208736	74932	89591	104383	119145	0.717856	0.751949	0.183658	0.236183	0.255842	0.314095	chr2:147480000-148680000	179315	222240	74932	78377	104383	143863	0.717856	0.544803	0.183658	0.192101	0.255842	0.352607
chr2:148680000-149880000	209913	194834	113361	97149	96552	97685	1.17409	0.994513	0.277847	0.256108	0.236648	0.257521	chr2:148680000-149880000	209913	222519	113361	101321	96552	121198	1.17409	0.835996	0.277847	0.248337	0.236648	0.297055
chr2:149880000-150440000	96281	99081	36595	37042	59686	62039	0.613125	0.597076	0.192201	0.209253	0.313478	0.350463	chr2:149880000-150440000	96281	108869	36595	35185	59686	73684	0.613125	0.477512	0.192201	0.184796	0.313478	0.386997
chr2:150440000-151320000	192533	165739	105325	83451	87208	82288	1.20774	1.01413	0.352023	0.299996	0.291472	0.295815	chr2:150440000-151320000	192533	182715	105325	90859	87208	91856	1.20774	0.989146	0.352023	0.303674	0.291472	0.307006
chr2:151320000-152320000	221277	189793	120709	95784	100568	94009	1.20027	1.01888	0.355028	0.303011	0.295789	0.297396	chr2:151320000-152320000	221277	206785	120709	105658	100568	101127	1.20027	1.04481	0.355028	0.31076	0.295789	0.297433
chr2:152320000-152880000	101214	97624	38663	35367	62551	62257	0.618104	0.568081	0.203063	0.199791	0.328525	0.351695	chr2:152320000-152880000	101214	108645	38663	36044	62551	72601	0.618104	0.496467	0.203063	0.189307	0.328525	0.381309
chr2:152880000-153600000	148604	131346	81941	69176	66663	62170	1.22918	1.11269	0.334728	0.303941	0.272317	0.273158	chr2:152880000-153600000	148604	150270	81941	74264	66663	76006	1.22918	0.977081	0.334728	0.303367	0.272317	0.310483
chr2:153600000-154440000	136926	154988	50265	56595	86661	98393	0.580019	0.575193	0.175999	0.21314	0.303436	0.370553	chr2:153600000-154440000	136926	166196	50265	53896	86661	112300	0.580019	0.479929	0.175999	0.188712	0.303436	0.393209
chr2:154440000-156160000	253319	298977	90872	113945	162447	185032	0.559395	0.615812	0.15539	0.209572	0.277783	0.340318	chr2:154440000-156160000	253319	308722	90872	103738	162447	204984	0.559395	0.506079	0.15539	0.177391	0.277783	0.350521
chr2:156160000-157120000	165582	189178	55488	64078	110094	125100	0.504006	0.512214	0.170001	0.211156	0.337299	0.412242	chr2:156160000-157120000	165582	203268	55488	60463	110094	142805	0.504006	0.423396	0.170001	0.185243	0.337299	0.437517
chr2:157120000-158160000	234564	208086	116067	96336	118497	111750	0.979493	0.862067	0.328245	0.293036	0.335117	0.339923	chr2:157120000-158160000	234564	234871	116067	106234	118497	128637	0.979493	0.825843	0.328245	0.300437	0.335117	0.363794
chr2:158160000-159720000	284163	269254	154171	141138	129992	128116	1.186	1.10164	0.29067	0.28621	0.245084	0.259803	chr2:158160000-159720000	284163	307805	154171	141787	129992	166018	1.186	0.854046	0.29067	0.267322	0.245084	0.313006
chr2:159720000-160880000	219412	198186	139228	109661	80184	88525	1.73636	1.23876	0.353013	0.299061	0.203307	0.24142	chr2:159720000-160880000	219412	225457	139228	121048	80184	104409	1.73636	1.15936	0.353013	0.306918	0.203307	0.26473
chr2:160880000-162160000	251861	219582	165074	132720	86787	86862	1.90206	1.52794	0.379307	0.328014	0.199419	0.214677	chr2:160880000-162160000	251861	251896	165074	143392	86787	108504	1.90206	1.32154	0.379307	0.329487	0.199419	0.249321
chr2:162160000-163200000	231492	208739	103388	85945	128104	122794	0.807063	0.699912	0.292388	0.261429	0.362286	0.373516	chr2:162160000-163200000	231492	237107	103388	92445	128104	144662	0.807063	0.639041	0.292388	0.26144	0.362286	0.409113
chr2:163200000-164000000	152631	166743	47990	55142	104641	111601	0.458616	0.4941	0.176434	0.218051	0.384711	0.44131	chr2:163200000-164000000	152631	182858	47990	52930	104641	129928	0.458616	0.407379	0.176434	0.194596	0.384711	0.477678
chr2:164000000-165520000	310315	302295	159176	145690	151139	156605	1.05318	0.930302	0.308004	0.303216	0.292453	0.325933	chr2:164000000-165520000	310315	351161	159176	146704	151139	204457	1.05318	0.71753	0.308004	0.283871	0.292453	0.395623
chr2:165520000-166800000	279157	260317	133268	123187	145889	137130	0.913489	0.898323	0.306224	0.304453	0.335224	0.338913	chr2:165520000-166800000	279157	299042	133268	121869	145889	177173	0.913489	0.687853	0.306224	0.280031	0.335224	0.407109
chr2:166800000-169160000	425055	428686	217339	208987	207716	219699	1.04633	0.951242	0.270862	0.280139	0.258869	0.294498	chr2:166800000-169160000	425055	484293	217339	199783	207716	284510	1.04633	0.7022	0.270862	0.248983	0.258869	0.354575
chr2:169160000-170280000	182504	192115	72908	80268	109596	111847	0.665243	0.717659	0.191461	0.22672	0.287806	0.315916	chr2:169160000-170280000	182504	216891	72908	74349	109596	142542	0.665243	0.521594	0.191461	0.195245	0.287806	0.374324
chr2:170280000-171080000	153432	135844	80377	65727	73055	70117	1.10023	0.93739	0.295505	0.259908	0.268586	0.277268	chr2:170280000-171080000	153432	158367	80377	72134	73055	86233	1.10023	0.836501	0.295505	0.2652	0.268586	0.317034
chr2:171080000-171760000	122328	114716	57467	52867	64861	61849	0.886002	0.854775	0.248561	0.245947	0.280542	0.287733	chr2:171080000-171760000	122328	130904	57467	52767	64861	78137	0.886002	0.675314	0.248561	0.228232	0.280542	0.337964
chr2:171760000-172400000	125559	109296	76430	61172	49129	48124	1.5557	1.27113	0.351242	0.30237	0.225778	0.237874	chr2:171760000-172400000	125559	127766	76430	67468	49129	60298	1.5557	1.11891	0.351242	0.310056	0.225778	0.277106
chr2:172400000-173440000	184705	162481	116797	93136	67908	69345	1.71993	1.34308	0.330309	0.283302	0.192048	0.210935	chr2:172400000-173440000	184705	185319	116797	103003	67908	82316	1.71993	1.25131	0.330309	0.291299	0.192048	0.232795
chr2:173440000-175280000	340018	303165	238201	194382	101817	108783	2.3395	1.78688	0.380758	0.334198	0.162752	0.187029	chr2:173440000-175280000	340018	345371	238201	206285	101817	139086	2.3395	1.48315	0.380758	0.329741	0.162752	0.222325
chr2:175280000-176040000	165184	144008	88887	69662	76297	74346	1.16501	0.936997	0.343991	0.289967	0.295268	0.309464	chr2:175280000-176040000	165184	159067	88887	75265	76297	83802	1.16501	0.898129	0.343991	0.291274	0.295268	0.324312
chr2:176040000-176960000	160363	155248	72906	69498	87457	85750	0.833621	0.810472	0.233076	0.238974	0.279595	0.294858	chr2:176040000-176960000	160363	177643	72906	67075	87457	110568	0.833621	0.60664	0.233076	0.214435	0.279595	0.35348
chr2:176960000-178000000	182332	176566	86436	80574	95896	95992	0.901351	0.839382	0.244447	0.245091	0.2712	0.29199	chr2:176960000-178000000	182332	200970	86436	78690	95896	122280	0.901351	0.643523	0.244447	0.22254	0.2712	0.345816
chr2:178000000-178760000	154389	137994	75218	64293	79171	73701	0.95007	0.872349	0.291092	0.267618	0.30639	0.306779	chr2:178000000-178760000	154389	156723	75218	67130	79171	89593	0.95007	0.749277	0.291092	0.259792	0.30639	0.346723
chr2:178760000-179360000	132730	117522	61190	52622	71540	64900	0.855326	0.810817	0.299952	0.277448	0.350688	0.342184	chr2:178760000-179360000	132730	132301	61190	55354	71540	76947	0.855326	0.719378	0.299952	0.271344	0.350688	0.377193
chr2:179360000-180960000	327097	294954	176436	148326	150661	146628	1.17108	1.01158	0.324332	0.293267	0.276951	0.28991	chr2:179360000-180960000	327097	332969	176436	155939	150661	177030	1.17108	0.880862	0.324332	0.286654	0.276951	0.325424
chr2:180960000-181960000	225811	196187	120276	90371	105535	105816	1.13968	0.854039	0.353754	0.285887	0.310398	0.334747	chr2:180960000-181960000	225811	217544	120276	102272	105535	115272	1.13968	0.887223	0.353754	0.300801	0.310398	0.339037
chr2:181960000-183040000	257424	219213	128744	98444	128680	120769	1.0005	0.815143	0.350611	0.288358	0.350437	0.353751	chr2:181960000-183040000	257424	242367	128744	107913	128680	134454	1.0005	0.802602	0.350611	0.293882	0.350437	0.366161
chr2:183040000-184080000	231907	198537	113720	89760	118187	108777	0.962204	0.825174	0.321608	0.273033	0.334241	0.330879	chr2:183040000-184080000	231907	221848	113720	98444	118187	123404	0.962204	0.797738	0.321608	0.278406	0.334241	0.348994
chr2:184080000-187680000	620969	642710	347508	342072	273461	300638	1.27078	1.13782	0.283913	0.300594	0.223417	0.264184	chr2:184080000-187680000	620969	723829	347508	342266	273461	381563	1.27078	0.89701	0.283913	0.27963	0.223417	0.311736
chr2:187680000-188360000	158404	138075	70990	53127	87414	84948	0.812112	0.625406	0.307051	0.247157	0.37809	0.395194	chr2:187680000-188360000	158404	157586	70990	59728	87414	97858	0.812112	0.610354	0.307051	0.25834	0.37809	0.423263
chr2:188360000-189400000	240665	206564	134272	99397	106393	107167	1.26204	0.927496	0.37973	0.302347	0.300886	0.325982	chr2:188360000-189400000	240665	231774	134272	107765	106393	124009	1.26204	0.86901	0.37973	0.304766	0.300886	0.350705
chr2:189400000-190520000	244310	210765	152063	111375	92247	99390	1.64843	1.12059	0.399327	0.314583	0.242246	0.280731	chr2:189400000-190520000	244310	235193	152063	127293	92247	107900	1.64843	1.17973	0.399327	0.334279	0.242246	0.283352
chr2:190520000-191880000	264185	228951	175847	134983	88338	93968	1.99062	1.43648	0.380293	0.313983	0.191043	0.218578	chr2:190520000-191880000	264185	260374	175847	146933	88338	113441	1.99062	1.29524	0.380293	0.317763	0.191043	0.245332
chr2:191880000-192400000	100603	85449	56682	44608	43921	40841	1.29054	1.09224	0.320601	0.271378	0.248423	0.248461	chr2:191880000-192400000	100603	99778	56682	50310	43921	49468	1.29054	1.01702	0.320601	0.28456	0.248423	0.279797
chr2:192400000-193160000	167655	139010	86601	66618	81054	72392	1.06844	0.92024	0.335144	0.277296	0.313678	0.30133	chr2:192400000-193160000	167655	159748	86601	75981	81054	83767	1.06844	0.907052	0.335144	0.294045	0.313678	0.324177
chr2:193160000-194880000	311563	316716	130442	130014	181121	186702	0.720193	0.696372	0.223055	0.239126	0.309716	0.343389	chr2:193160000-194880000	311563	348827	130442	134597	181121	214230	0.720193	0.628283	0.223055	0.23016	0.309716	0.366332
chr2:194880000-196160000	211040	231709	74160	85011	136880	146698	0.541788	0.579497	0.170405	0.210102	0.314523	0.36256	chr2:194880000-196160000	211040	246365	74160	81196	136880	165169	0.541788	0.491593	0.170405	0.186572	0.314523	0.379526
chr2:196160000-196920000	183799	157296	79288	62504	104511	94792	0.758657	0.659381	0.306843	0.260172	0.404456	0.39457	chr2:196160000-196920000	183799	173854	79288	71391	104511	102463	0.758657	0.696749	0.306843	0.276282	0.404456	0.39653
chr2:196920000-197640000	164782	141136	84532	70320	80250	70816	1.05336	0.992996	0.345312	0.308967	0.32782	0.311146	chr2:196920000-197640000	164782	158219	84532	76507	80250	81712	1.05336	0.936301	0.345312	0.31253	0.32782	0.333792
chr2:197640000-198640000	207137	179376	110452	90825	96685	88551	1.14239	1.02568	0.32486	0.287324	0.284369	0.28013	chr2:197640000-198640000	207137	199681	110452	99734	96685	99947	1.14239	0.997869	0.32486	0.293336	0.284369	0.293963
chr2:198640000-200800000	382709	369396	211490	196563	171219	172833	1.2352	1.1373	0.287978	0.287882	0.233142	0.253127	chr2:198640000-200800000	382709	426193	211490	194251	171219	231942	1.2352	0.837498	0.287978	0.264504	0.233142	0.315826
chr2:200800000-201720000	189052	160490	119841	94278	69211	66212	1.73153	1.42388	0.383125	0.324182	0.221264	0.227675	chr2:200800000-201720000	189052	181350	119841	104470	69211	76880	1.73153	1.35887	0.383125	0.333985	0.221264	0.245781
chr2:201720000-203120000	250294	220189	177940	145381	72354	74808	2.4593	1.94339	0.373825	0.328508	0.152005	0.169039	chr2:201720000-203120000	250294	250720	177940	160187	72354	90533	2.4593	1.76938	0.373825	0.336529	0.152005	0.190196
chr2:203120000-204040000	174256	154155	112546	91410	61710	62745	1.82379	1.45685	0.359803	0.31432	0.197283	0.215753	chr2:203120000-204040000	174256	180202	112546	103861	61710	76341	1.82379	1.36049	0.359803	0.332038	0.197283	0.244058
chr2:204040000-204800000	135677	119254	81157	67339	54520	51915	1.48857	1.2971	0.314076	0.280297	0.210992	0.216095	chr2:204040000-204800000	135677	140777	81157	73486	54520	67291	1.48857	1.09206	0.314076	0.28439	0.210992	0.260415
chr2:204800000-205760000	193421	172179	102992	83827	90429	88352	1.13893	0.948784	0.31554	0.276235	0.277051	0.291146	chr2:204800000-205760000	193421	190948	102992	89145	90429	101803	1.13893	0.875662	0.31554	0.273117	0.277051	0.311898
chr2:205760000-207000000	235622	208951	129670	106069	105952	102882	1.22386	1.03098	0.307568	0.270603	0.25131	0.262472	chr2:205760000-207000000	235622	234270	129670	117805	105952	116465	1.22386	1.01151	0.307568	0.279425	0.25131	0.276246
chr2:207000000-209240000	391019	348729	237361	208395	153658	140334	1.54474	1.48499	0.311662	0.29431	0.201758	0.19819	chr2:207000000-209240000	391019	406728	237361	214910	153658	191818	1.54474	1.12038	0.311662	0.282183	0.201758	0.251863
chr2:209240000-210160000	141480	157125	50306	59289	91174	97836	0.551758	0.606004	0.160825	0.203869	0.291478	0.336416	chr2:209240000-210160000	141480	168860	50306	54854	91174	114006	0.551758	0.48115	0.160825	0.175365	0.291478	0.364471
chr2:210160000-211320000	234185	223746	103961	95145	130224	128601	0.798324	0.739847	0.263594	0.259474	0.330184	0.350713	chr2:210160000-211320000	234185	254920	103961	96617	130224	158303	0.798324	0.61033	0.263594	0.244973	0.330184	0.401378
chr2:211320000-212040000	127064	135960	39605	43502	87459	92458	0.452841	0.470506	0.161786	0.191136	0.357268	0.406236	chr2:211320000-212040000	127064	148946	39605	44172	87459	104774	0.452841	0.421593	0.161786	0.180442	0.357268	0.428
chr2:212040000-213440000	252728	256014	112525	118017	140203	137997	0.802586	0.855214	0.236398	0.266675	0.294545	0.311823	chr2:212040000-213440000	252728	288044	112525	118405	140203	169639	0.802586	0.697982	0.236398	0.248751	0.294545	0.356386
chr2:213440000-214120000	161557	141195	74674	61227	86883	79968	0.859478	0.765644	0.322986	0.284839	0.375793	0.372026	chr2:213440000-214120000	161557	158524	74674	67743	86883	90781	0.859478	0.746224	0.322986	0.293007	0.375793	0.392653
chr2:214120000-216200000	380346	365139	223967	212995	156379	152144	1.43221	1.39996	0.316697	0.323946	0.221125	0.231397	chr2:214120000-216200000	380346	410446	223967	216589	156379	193857	1.43221	1.11726	0.316697	0.306264	0.221125	0.27412
chr2:216200000-216920000	145178	120925	89239	71880	55939	49045	1.59529	1.46559	0.36454	0.315821	0.22851	0.215491	chr2:216200000-216920000	145178	137217	89239	79849	55939	57368	1.59529	1.39187	0.36454	0.326182	0.22851	0.234347
chr2:216920000-217360000	81256	71550	45292	36710	35964	34840	1.25937	1.05367	0.302755	0.263935	0.240402	0.250491	chr2:216920000-217360000	81256	80492	45292	42865	35964	37627	1.25937	1.13921	0.302755	0.286532	0.240402	0.251518
chr2:217360000-219120000	286064	246914	214719	177081	71345	69833	3.00959	2.53578	0.358823	0.318292	0.119227	0.12552	chr2:217360000-219120000	286064	280379	214719	191315	71345	89064	3.00959	2.14806	0.358823	0.319712	0.119227	0.148837
chr2:219120000-219520000	67873	58551	40263	32830	27610	25721	1.45828	1.27639	0.296053	0.259643	0.203015	0.20342	chr2:219120000-219520000	67873	66870	40263	37825	27610	29045	1.45828	1.30229	0.296053	0.278126	0.203015	0.213567
chr2:219520000-220560000	154926	132381	97315	82143	57611	50238	1.68917	1.63508	0.275213	0.249864	0.162928	0.152815	chr2:219520000-220560000	154926	148469	97315	91943	57611	56526	1.68917	1.62656	0.275213	0.260021	0.162928	0.159859
chr2:220560000-222880000	414274	370220	292746	252499	121528	117721	2.40888	2.14489	0.37113	0.3443	0.154068	0.160521	chr2:220560000-222880000	414274	422148	292746	251348	121528	170800	2.40888	1.47159	0.37113	0.318647	0.154068	0.216532
chr2:222880000-223520000	112505	104446	52736	47441	59769	57005	0.88233	0.832225	0.242354	0.234498	0.274675	0.281773	chr2:222880000-223520000	112505	118707	52736	47016	59769	71691	0.88233	0.655815	0.242354	0.216067	0.274675	0.329464
chr2:223520000-224800000	239262	208072	145915	120983	93347	87089	1.56315	1.38919	0.335284	0.299006	0.214493	0.215238	chr2:223520000-224800000	239262	235399	145915	128132	93347	107267	1.56315	1.19451	0.335284	0.294422	0.214493	0.246478
chr2:224800000-225200000	77660	66296	37843	31040	39817	35256	0.950423	0.880418	0.278258	0.245487	0.292773	0.27883	chr2:224800000-225200000	77660	73774	37843	34890	39817	38884	0.950423	0.897284	0.278258	0.256545	0.292773	0.285913
chr2:225200000-225640000	89089	79347	41876	33643	47213	45704	0.886959	0.736106	0.279921	0.241884	0.315596	0.3286	chr2:225200000-225640000	89089	88118	41876	38793	47213	49325	0.886959	0.786477	0.279921	0.259312	0.315596	0.329714
chr2:225640000-226520000	190842	162728	101056	79230	89786	83498	1.12552	0.948885	0.337755	0.284822	0.300088	0.300164	chr2:225640000-226520000	190842	182154	101056	86948	89786	95206	1.12552	0.913262	0.337755	0.290603	0.300088	0.318203
chr2:226520000-228000000	319245	272788	216498	178880	102747	93908	2.1071	1.90484	0.430244	0.382354	0.204188	0.200727	chr2:226520000-228000000	319245	306668	216498	186370	102747	120298	2.1071	1.54924	0.430244	0.370371	0.204188	0.239067
chr2:228000000-228760000	141468	125450	70844	61573	70624	63877	1.00312	0.963931	0.274165	0.256296	0.273314	0.265887	chr2:228000000-228760000	141468	142306	70844	65976	70624	76330	1.00312	0.864352	0.274165	0.255326	0.273314	0.295396
chr2:228760000-230600000	239592	256465	131372	143225	108220	113240	1.21393	1.26479	0.209994	0.246245	0.172987	0.194692	chr2:228760000-230600000	239592	289302	131372	133545	108220	155757	1.21393	0.857393	0.209994	0.213468	0.172987	0.248973
chr2:230600000-231680000	182860	159227	125926	106314	56934	52913	2.21179	2.00922	0.342937	0.31141	0.15505	0.15499	chr2:230600000-231680000	182860	189932	125926	119491	56934	70441	2.21179	1.69633	0.342937	0.325412	0.15505	0.191833
chr2:231680000-232360000	101384	86580	67670	55576	33714	31004	2.00718	1.79254	0.292691	0.25855	0.145822	0.144236	chr2:231680000-232360000	101384	103049	67670	63934	33714	39115	2.00718	1.63451	0.292691	0.276532	0.145822	0.169183
chr2:232360000-233400000	140228	121090	97666	80614	42562	40476	2.29468	1.99165	0.276206	0.245213	0.120368	0.12312	chr2:232360000-233400000	140228	142344	97666	90868	42562	51476	2.29468	1.76525	0.276206	0.256981	0.120368	0.145577
chr2:233400000-234200000	99693	88191	64345	54701	35348	33490	1.82033	1.63335	0.236563	0.216307	0.129956	0.132431	chr2:233400000-234200000	99693	102710	64345	60923	35348	41787	1.82033	1.45794	0.236563	0.223982	0.129956	0.153629
chr2:234200000-234840000	94988	84045	54159	45303	40829	38742	1.32648	1.16935	0.248893	0.22393	0.187634	0.1915	chr2:234200000-234840000	94988	97294	54159	49299	40829	47995	1.32648	1.02717	0.248893	0.226559	0.187634	0.220566
chr2:234840000-235440000	103592	89529	62693	51944	40899	37585	1.53287	1.38204	0.30732	0.273874	0.200486	0.198166	chr2:234840000-235440000	103592	102679	62693	56230	40899	46449	1.53287	1.21058	0.30732	0.275638	0.200486	0.227692
chr2:235440000-236040000	94830	79606	60833	47504	33997	32102	1.78936	1.47978	0.298202	0.250464	0.166653	0.169257	chr2:235440000-236040000	94830	94143	60833	56157	33997	37986	1.78936	1.47836	0.298202	0.27528	0.166653	0.186207
chr2:236040000-236680000	95709	82633	61067	51014	34642	31619	1.7628	1.6134	0.28064	0.252159	0.159201	0.156291	chr2:236040000-236680000	95709	95015	61067	57756	34642	37259	1.7628	1.55012	0.28064	0.265424	0.159201	0.171228
chr2:236680000-237120000	61845	54984	35543	30221	26302	24763	1.35134	1.22041	0.237588	0.217281	0.175816	0.17804	chr2:236680000-237120000	61845	61988	35543	33433	26302	28555	1.35134	1.17083	0.237588	0.223483	0.175816	0.190876
chr2:237120000-238000000	127115	109211	87844	71473	39271	37738	2.23687	1.89393	0.293597	0.256936	0.131254	0.135663	chr2:237120000-238000000	127115	124645	87844	77207	39271	47438	2.23687	1.62753	0.293597	0.258046	0.131254	0.15855
chr2:238000000-238480000	83704	69346	58978	44662	24726	24684	2.38526	1.80935	0.361386	0.294349	0.151508	0.162682	chr2:238000000-238480000	83704	80445	58978	52766	24726	27679	2.38526	1.90635	0.361386	0.323322	0.151508	0.169602
chr2:238480000-239200000	97428	83100	66014	52789	31414	30311	2.10142	1.74158	0.269666	0.231941	0.128326	0.133178	chr2:238480000-239200000	97428	97906	66014	62357	31414	35549	2.10142	1.75411	0.269666	0.254727	0.128326	0.145217
chr2:239200000-239960000	95586	80781	64617	52785	30969	27996	2.08651	1.88545	0.250067	0.219717	0.11985	0.116533	chr2:239200000-239960000	95586	97902	64617	62734	30969	35168	2.08651	1.78384	0.250067	0.24278	0.11985	0.1361
chr2:239960000-240960000	93309	82811	61988	55329	31321	27482	1.97912	2.01328	0.182318	0.175033	0.0921209	0.0869389	chr2:239960000-240960000	93309	97402	61988	60695	31321	36707	1.97912	1.6535	0.182318	0.178515	0.0921209	0.107962
chr2:240960000-241440000	55384	43390	32947	24888	22437	18502	1.46842	1.34515	0.201882	0.164027	0.137482	0.121939	chr2:240960000-241440000	55384	52689	32947	29763	22437	22926	1.46842	1.29822	0.201882	0.182372	0.137482	0.140478
chr3:440000-3240000	335791	386846	169373	202640	166418	184206	1.01776	1.10007	0.177913	0.228946	0.174809	0.208119	chr3:440000-3240000	335791	418171	169373	180333	166418	237838	1.01776	0.758218	0.177913	0.189426	0.174809	0.249831
chr3:3240000-4320000	129490	157645	53139	71559	76351	86086	0.695983	0.83125	0.144715	0.209607	0.207928	0.252159	chr3:3240000-4320000	129490	165295	53139	61314	76351	103981	0.695983	0.589665	0.144715	0.166978	0.207928	0.283174
chr3:4320000-5240000	163044	142475	92544	82092	70500	60383	1.31268	1.35952	0.295858	0.282279	0.225384	0.207631	chr3:4320000-5240000	163044	160762	92544	85668	70500	75094	1.31268	1.14081	0.295858	0.273876	0.225384	0.240071
chr3:5240000-8480000	375359	445397	207922	244410	167437	200987	1.24179	1.21605	0.188746	0.238638	0.151995	0.196241	chr3:5240000-8480000	375359	476356	207922	217113	167437	259243	1.24179	0.837488	0.188746	0.19709	0.151995	0.235334
chr3:8480000-9720000	199336	178611	120455	107977	78881	70634	1.52705	1.52868	0.28571	0.275471	0.1871	0.180201	chr3:8480000-9720000	199336	199117	120455	113897	78881	85220	1.52705	1.33651	0.28571	0.270155	0.1871	0.202135
chr3:9720000-10360000	94322	83816	60168	50716	34154	33100	1.76167	1.53221	0.276508	0.250686	0.156958	0.163612	chr3:9720000-10360000	94322	92937	60168	59408	34154	33529	1.76167	1.77184	0.276508	0.273016	0.156958	0.154086
chr3:10360000-11120000	88829	85889	47776	47149	41053	38740	1.16376	1.21706	0.184892	0.196257	0.158874	0.161255	chr3:10360000-11120000	88829	91658	47776	47631	41053	44027	1.16376	1.08186	0.184892	0.184331	0.158874	0.170384
chr3:11120000-11880000	126453	111430	77246	63861	49207	47569	1.56982	1.34249	0.298941	0.26582	0.19043	0.198005	chr3:11120000-11880000	126453	122189	77246	72373	49207	49816	1.56982	1.45281	0.298941	0.280082	0.19043	0.192787
chr3:11880000-12960000	167953	147825	107530	88480	60423	59345	1.77962	1.49094	0.292839	0.259172	0.164551	0.173831	chr3:11880000-12960000	167953	163852	107530	96608	60423	67244	1.77962	1.43668	0.292839	0.263095	0.164551	0.183127
chr3:12960000-13720000	83092	75559	45754	44155	37338	31404	1.2254	1.40603	0.177067	0.183794	0.144497	0.130719	chr3:12960000-13720000	83092	85969	45754	47086	37338	38883	1.2254	1.21097	0.177067	0.182222	0.144497	0.150477
chr3:13720000-15120000	184957	166822	113876	101915	71081	64907	1.60206	1.57017	0.239236	0.23029	0.14933	0.146666	chr3:13720000-15120000	184957	187089	113876	106912	71081	80177	1.60206	1.33345	0.239236	0.224606	0.14933	0.16844
chr3:15120000-15640000	88276	80223	49278	41687	38998	38536	1.2636	1.08177	0.278723	0.253608	0.220578	0.234439	chr3:15120000-15640000	88276	88142	49278	45834	38998	42308	1.2636	1.08334	0.278723	0.259243	0.220578	0.2393
chr3:15640000-16600000	181081	157581	117915	93290	63166	64291	1.86675	1.45106	0.361261	0.307418	0.193524	0.211858	chr3:15640000-16600000	181081	173605	117915	103983	63166	69622	1.86675	1.49354	0.361261	0.318577	0.193524	0.213303
chr3:16600000-17280000	123334	121877	55377	52365	67957	69512	0.814883	0.753323	0.239521	0.243612	0.293933	0.323383	chr3:16600000-17280000	123334	130216	55377	52106	67957	78110	0.814883	0.667085	0.239521	0.225373	0.293933	0.337847
chr3:17280000-17920000	135974	125682	64650	55274	71324	70408	0.906427	0.785053	0.297106	0.273216	0.327777	0.348023	chr3:17280000-17920000	135974	137819	64650	60551	71324	77268	0.906427	0.783649	0.297106	0.278268	0.327777	0.355093
chr3:17920000-18560000	106639	116538	36683	38810	69956	77728	0.524372	0.499305	0.168581	0.191836	0.32149	0.384205	chr3:17920000-18560000	106639	121085	36683	38406	69956	82679	0.524372	0.464519	0.168581	0.176499	0.32149	0.37996
chr3:18560000-19880000	185268	221517	64286	79997	120982	141520	0.531368	0.56527	0.14324	0.191719	0.269569	0.339164	chr3:18560000-19880000	185268	224477	64286	74403	120982	150074	0.531368	0.495775	0.14324	0.165783	0.269569	0.334391
chr3:19880000-22200000	323185	365597	140503	162639	182682	202958	0.769112	0.801343	0.178123	0.22177	0.231596	0.276748	chr3:19880000-22200000	323185	383736	140503	149779	182682	233957	0.769112	0.640199	0.178123	0.189883	0.231596	0.2966
chr3:22200000-23000000	118637	139172	35429	44249	83208	94923	0.425788	0.466157	0.130254	0.174976	0.305913	0.375359	chr3:22200000-23000000	118637	143230	35429	40760	83208	102470	0.425788	0.397775	0.130254	0.149853	0.305913	0.376729
chr3:23000000-23960000	191332	171524	102392	89067	88940	82457	1.15125	1.08016	0.313702	0.293502	0.272489	0.27172	chr3:23000000-23960000	191332	189560	102392	94848	88940	94712	1.15125	1.00144	0.313702	0.290589	0.272489	0.290173
chr3:23960000-24760000	155509	143211	72183	62196	83326	81015	0.866272	0.76771	0.26538	0.245945	0.306347	0.320362	chr3:23960000-24760000	155509	157038	72183	64429	83326	92609	0.866272	0.69571	0.26538	0.236872	0.306347	0.340476
chr3:24760000-25640000	131372	145907	51829	57222	79543	88685	0.651585	0.645227	0.173226	0.205706	0.265853	0.318811	chr3:24760000-25640000	131372	157638	51829	55088	79543	102550	0.651585	0.537182	0.173226	0.184118	0.265853	0.342749
chr3:25640000-27120000	218229	242924	91808	105439	126421	137485	0.726208	0.766913	0.182449	0.225375	0.251235	0.293873	chr3:25640000-27120000	218229	255937	91808	99037	126421	156900	0.726208	0.631211	0.182449	0.196815	0.251235	0.311806
chr3:27120000-27760000	131199	113060	70432	57105	60767	55955	1.15905	1.02055	0.323678	0.282267	0.279261	0.276583	chr3:27120000-27760000	131199	122700	70432	63474	60767	59226	1.15905	1.07173	0.323678	0.291701	0.279261	0.272179
chr3:27760000-28400000	122995	113192	52219	44404	70776	68788	0.737807	0.64552	0.239978	0.219487	0.325259	0.340015	chr3:27760000-28400000	122995	125541	52219	48293	70776	77248	0.737807	0.625168	0.239978	0.221936	0.325259	0.355001
chr3:28400000-30080000	336372	298325	201860	169081	134512	129244	1.50068	1.30823	0.353398	0.318384	0.235491	0.24337	chr3:28400000-30080000	336372	331669	201860	178760	134512	152909	1.50068	1.16906	0.353398	0.312956	0.235491	0.267699
chr3:30080000-30800000	160201	137992	89746	73212	70455	64780	1.27381	1.13016	0.366611	0.321674	0.287807	0.284626	chr3:30080000-30800000	160201	151553	89746	80255	70455	71298	1.27381	1.12563	0.366611	0.32784	0.287807	0.291251
chr3:30800000-31600000	153925	143036	73673	68527	80252	74509	0.918021	0.919714	0.270858	0.27098	0.295045	0.294635	chr3:30800000-31600000	153925	155595	73673	69851	80252	85744	0.918021	0.814646	0.270858	0.256806	0.295045	0.315236
chr3:31600000-32760000	205298	184180	113663	100439	91635	83741	1.24039	1.1994	0.288193	0.273912	0.232341	0.228374	chr3:31600000-32760000	205298	202971	113663	105116	91635	97855	1.24039	1.0742	0.288193	0.266522	0.232341	0.248112
chr3:32760000-33880000	203114	178293	125764	104792	77350	73501	1.62591	1.42572	0.330264	0.295989	0.203126	0.207607	chr3:32760000-33880000	203114	202614	125764	113300	77350	89314	1.62591	1.26856	0.330264	0.297533	0.203126	0.234544
chr3:33880000-36760000	376009	430825	204861	241642	171148	189183	1.19698	1.27729	0.209213	0.265427	0.174784	0.207805	chr3:33880000-36760000	376009	462337	204861	209348	171148	252989	1.19698	0.827498	0.209213	0.213796	0.174784	0.258364
chr3:36760000-38040000	209464	187157	120198	108888	89266	78269	1.34651	1.3912	0.276191	0.269114	0.205116	0.19344	chr3:36760000-38040000	209464	211311	120198	115316	89266	95995	1.34651	1.20127	0.276191	0.264973	0.205116	0.220578
chr3:38040000-38520000	75802	67218	37885	33722	37917	33496	0.999156	1.00675	0.232139	0.222248	0.232335	0.220759	chr3:38040000-38520000	75802	76040	37885	38139	37917	37901	0.999156	1.00628	0.232139	0.233696	0.232335	0.232237
chr3:38520000-39440000	148255	134892	79111	74334	69144	60558	1.14415	1.22748	0.252913	0.255603	0.221049	0.208233	chr3:38520000-39440000	148255	154654	79111	76224	69144	78430	1.14415	0.971873	0.252913	0.243684	0.221049	0.250736
chr3:39440000-40240000	111572	116552	47218	51772	64354	64780	0.733723	0.799197	0.173596	0.204725	0.236596	0.256163	chr3:39440000-40240000	111572	130036	47218	47941	64354	82095	0.733723	0.58397	0.173596	0.176254	0.236596	0.301821
chr3:40240000-41240000	152561	158410	67928	75888	84633	82522	0.802618	0.919609	0.199789	0.240071	0.248922	0.261057	chr3:40240000-41240000	152561	174407	67928	73179	84633	101228	0.802618	0.722913	0.199789	0.215233	0.248922	0.297731
chr3:41240000-42960000	273323	249617	155315	145969	118008	103648	1.31614	1.40831	0.265588	0.268471	0.201793	0.190633	chr3:41240000-42960000	273323	284097	155315	151841	118008	132256	1.31614	1.14808	0.265588	0.259647	0.201793	0.226157
chr3:42960000-44360000	226256	202024	146961	128836	79295	73188	1.85335	1.76034	0.308743	0.291122	0.166587	0.165378	chr3:42960000-44360000	226256	229265	146961	133654	79295	95611	1.85335	1.39789	0.308743	0.280787	0.166587	0.200864
chr3:44360000-45040000	111310	102812	63764	56061	47546	46751	1.3411	1.19914	0.275797	0.260806	0.20565	0.217494	chr3:44360000-45040000	111310	115784	63764	63185	47546	52599	1.3411	1.20126	0.275797	0.273293	0.20565	0.227505
chr3:45040000-45760000	124069	106653	79768	64824	44301	41829	1.80059	1.54974	0.325851	0.284819	0.180969	0.183785	chr3:45040000-45760000	124069	120339	79768	73208	44301	47131	1.80059	1.55329	0.325851	0.299053	0.180969	0.192529
chr3:45760000-46960000	185706	161661	127363	103229	58343	58432	2.183	1.76665	0.312165	0.272136	0.142998	0.154041	chr3:45760000-46960000	185706	182716	127363	114035	58343	68681	2.183	1.66036	0.312165	0.279499	0.142998	0.168336
chr3:46960000-47440000	69428	60557	46842	38478	22586	22079	2.07394	1.74274	0.287023	0.253593	0.138395	0.145514	chr3:46960000-47440000	69428	71787	46842	45415	22586	26372	2.07394	1.72209	0.287023	0.278279	0.138395	0.161594
chr3:47440000-48240000	108812	95340	82954	69380	25858	25960	3.20806	2.67257	0.304979	0.274353	0.0950665	0.102655	chr3:47440000-48240000	108812	116106	82954	83203	25858	32903	3.20806	2.52874	0.304979	0.305895	0.0950665	0.120967
chr3:48240000-50360000	247920	212266	199315	166948	48605	45318	4.10071	3.68392	0.27652	0.249122	0.0674323	0.067624	chr3:48240000-50360000	247920	255808	199315	199799	48605	56009	4.10071	3.56727	0.27652	0.277192	0.0674323	0.0777042
chr3:50360000-51960000	225855	206268	135403	129439	90452	76829	1.49696	1.68477	0.248904	0.255924	0.166273	0.151905	chr3:50360000-51960000	225855	232061	135403	130771	90452	101290	1.49696	1.29106	0.248904	0.240389	0.166273	0.186196
chr3:51960000-52440000	62625	52181	37226	30636	25399	21545	1.46565	1.42195	0.228101	0.201909	0.155632	0.141994	chr3:51960000-52440000	62625	61384	37226	37976	25399	23408	1.46565	1.62235	0.228101	0.232697	0.155632	0.143432
chr3:52440000-53240000	109518	94556	67318	55367	42200	39189	1.59521	1.41282	0.247494	0.218941	0.155148	0.154967	chr3:52440000-53240000	109518	109140	67318	64172	42200	44968	1.59521	1.42706	0.247494	0.235927	0.155148	0.165324
chr3:53240000-53920000	102933	98116	46322	46342	56611	51774	0.818251	0.895082	0.200355	0.215592	0.244858	0.240862	chr3:53240000-53920000	102933	108221	46322	47232	56611	60989	0.818251	0.774435	0.200355	0.204291	0.244858	0.263794
chr3:53920000-54840000	124154	134051	50499	58767	73655	75284	0.685615	0.780604	0.161442	0.202075	0.235471	0.258869	chr3:53920000-54840000	124154	144820	50499	55649	73655	89171	0.685615	0.624071	0.161442	0.177907	0.235471	0.285075
chr3:54840000-56600000	318407	282806	198271	174329	120136	108477	1.65039	1.60706	0.331336	0.313345	0.200763	0.19498	chr3:54840000-56600000	318407	315598	198271	178555	120136	137043	1.65039	1.30291	0.331336	0.298388	0.200763	0.229017
chr3:56600000-57120000	89107	78831	44162	38711	44945	40120	0.982579	0.96488	0.249786	0.235503	0.254215	0.244075	chr3:56600000-57120000	89107	88806	44162	42464	44945	46342	0.982579	0.916318	0.249786	0.240182	0.254215	0.262116
chr3:57120000-58520000	231550	204548	151268	124687	80282	79861	1.88421	1.5613	0.317791	0.281747	0.16866	0.180457	chr3:57120000-58520000	231550	232004	151268	138780	80282	93224	1.88421	1.48867	0.317791	0.291556	0.16866	0.195849
chr3:58520000-59920000	268483	239297	151389	129914	117094	109383	1.29288	1.1877	0.318045	0.293558	0.245997	0.247165	chr3:58520000-59920000	268483	260700	151389	140663	117094	120037	1.29288	1.17183	0.318045	0.295512	0.245997	0.25218
chr3:59920000-61520000	219193	257745	95094	115460	124099	142285	0.766275	0.81147	0.174806	0.228285	0.228124	0.281323	chr3:59920000-61520000	219193	264146	95094	104445	124099	159701	0.766275	0.654003	0.174806	0.191995	0.228124	0.293569
chr3:61520000-62560000	189934	175407	97093	83881	92841	91526	1.0458	0.916472	0.274585	0.25515	0.26256	0.278405	chr3:61520000-62560000	189934	194237	97093	92025	92841	102212	1.0458	0.900335	0.274585	0.260253	0.26256	0.289062
chr3:62560000-63840000	184460	201846	81298	92093	103162	109753	0.788061	0.839093	0.186807	0.227605	0.237046	0.271252	chr3:62560000-63840000	184460	225756	81298	87097	103162	138659	0.788061	0.628138	0.186807	0.200132	0.237046	0.318611
chr3:63840000-64480000	126037	109585	73998	59155	52039	50430	1.42197	1.17301	0.340066	0.2924	0.239151	0.249273	chr3:63840000-64480000	126037	123421	73998	68553	52039	54868	1.42197	1.24942	0.340066	0.315043	0.239151	0.252152
chr3:64480000-65320000	141881	136216	69165	63338	72716	72878	0.951166	0.869096	0.242175	0.238534	0.254609	0.274463	chr3:64480000-65320000	141881	153253	69165	61110	72716	92143	0.951166	0.663208	0.242175	0.213971	0.254609	0.322631
chr3:65320000-66280000	149073	129317	84027	71144	65046	58173	1.29181	1.22297	0.257437	0.234441	0.199284	0.191697	chr3:65320000-66280000	149073	154290	84027	79756	65046	74534	1.29181	1.07006	0.257437	0.244351	0.199284	0.228353
chr3:66280000-66920000	122206	105621	69054	57520	53152	48101	1.29918	1.19582	0.317345	0.284318	0.244266	0.237761	chr3:66280000-66920000	122206	120545	69054	62789	53152	57756	1.29918	1.08714	0.317345	0.288553	0.244266	0.265424
chr3:66920000-67920000	184187	176992	87932	80011	96255	96981	0.913532	0.825017	0.258625	0.253114	0.283104	0.306798	chr3:66920000-67920000	184187	194494	87932	84245	96255	110249	0.913532	0.764134	0.258625	0.24778	0.283104	0.324263
chr3:67920000-69040000	172360	186990	76789	81685	95571	105305	0.803476	0.775699	0.201653	0.230723	0.250975	0.297438	chr3:67920000-69040000	172360	197391	76789	76650	95571	120741	0.803476	0.63483	0.201653	0.201288	0.250975	0.317073
chr3:69040000-70080000	185747	169853	96587	84617	89160	85236	1.0833	0.992738	0.273154	0.257389	0.25215	0.259272	chr3:69040000-70080000	185747	191200	96587	86893	89160	104307	1.0833	0.833051	0.273154	0.245739	0.25215	0.294987
chr3:70080000-71760000	300363	275422	189155	163522	111208	111900	1.70091	1.46132	0.331155	0.307916	0.194693	0.210711	chr3:70080000-71760000	300363	308406	189155	166157	111208	142249	1.70091	1.16807	0.331155	0.290892	0.194693	0.249036
chr3:71760000-73160000	221860	207457	139877	132118	81983	75339	1.70617	1.75365	0.29386	0.298538	0.172234	0.170238	chr3:71760000-73160000	221860	229099	139877	134216	81983	94883	1.70617	1.41454	0.29386	0.281967	0.172234	0.199335
chr3:73160000-73920000	134374	123380	65689	57511	68685	65869	0.956381	0.873112	0.254215	0.239388	0.26581	0.274178	chr3:73160000-73920000	134374	135238	65689	60719	68685	74519	0.956381	0.814812	0.254215	0.234982	0.26581	0.288387
chr3:73920000-75560000	232654	252186	114048	117059	118606	135127	0.96157	0.866289	0.204534	0.225802	0.212709	0.260654	chr3:73920000-75560000	232654	269471	114048	111208	118606	158263	0.96157	0.702678	0.204534	0.199441	0.212709	0.28383
chr3:75560000-76720000	171105	154434	90046	72280	81059	82154	1.11087	0.879811	0.228312	0.197118	0.205526	0.224046	chr3:75560000-76720000	171105	171101	90046	80312	81059	90789	1.11087	0.884601	0.228312	0.203632	0.205526	0.230196
chr3:76720000-77360000	103721	109126	35491	37253	68230	71873	0.520167	0.518317	0.163103	0.18414	0.313558	0.355264	chr3:76720000-77360000	103721	115051	35491	37245	68230	77806	0.520167	0.478691	0.163103	0.171163	0.313558	0.357566
chr3:77360000-78680000	232258	243529	106625	102733	125633	140796	0.848702	0.729659	0.237579	0.246208	0.279932	0.337429	chr3:77360000-78680000	232258	263776	106625	104172	125633	159604	0.848702	0.65269	0.237579	0.232113	0.279932	0.355625
chr3:78680000-79600000	198911	177395	99316	78395	99595	99000	0.997199	0.791869	0.317508	0.269567	0.3184	0.340419	chr3:78680000-79600000	198911	202006	99316	89945	99595	112061	0.997199	0.802643	0.317508	0.287549	0.3184	0.358253
chr3:79600000-81320000	249251	288882	90443	106371	158808	182511	0.569512	0.58282	0.154657	0.195641	0.271561	0.335681	chr3:79600000-81320000	249251	297313	90443	101214	158808	196099	0.569512	0.516137	0.154657	0.173075	0.271561	0.335328
chr3:81320000-85840000	629900	708204	327587	359786	302313	348418	1.0836	1.03263	0.213163	0.251809	0.196717	0.243853	chr3:81320000-85840000	629900	753379	327587	343361	302313	410018	1.0836	0.837429	0.213163	0.223427	0.196717	0.266801
chr3:85840000-86680000	130167	152201	36882	44673	93285	107528	0.395369	0.415455	0.129139	0.168241	0.326629	0.404956	chr3:85840000-86680000	130167	157092	36882	42724	93285	114368	0.395369	0.373566	0.129139	0.149594	0.326629	0.40045
chr3:86680000-87320000	130728	120670	56828	47458	73900	73212	0.768985	0.648227	0.261159	0.234582	0.339615	0.361883	chr3:86680000-87320000	130728	137524	56828	52102	73900	85422	0.768985	0.609937	0.261159	0.23944	0.339615	0.392566
chr3:87320000-88240000	149758	158028	56964	57330	92794	100698	0.613876	0.569326	0.182111	0.197133	0.296657	0.346257	chr3:87320000-88240000	149758	174338	56964	59517	92794	114821	0.613876	0.518346	0.182111	0.190272	0.296657	0.367076
chr3:88240000-90440000	272598	322099	126018	149966	146580	172133	0.859722	0.871222	0.168474	0.215643	0.195963	0.247518	chr3:88240000-90440000	272598	339267	126018	137009	146580	202258	0.859722	0.677397	0.168474	0.183168	0.195963	0.270399
chr3:90440000-97440000	558085	607161	331189	338013	226896	269148	1.45965	1.25586	0.139156	0.152757	0.0953348	0.121635	chr3:90440000-97440000	558085	668738	331189	328256	226896	340482	1.45965	0.964092	0.139156	0.137923	0.0953348	0.14306
chr3:97440000-98280000	149873	141564	59985	52110	89888	89454	0.66733	0.582534	0.210032	0.196249	0.314735	0.336889	chr3:97440000-98280000	149873	157219	59985	56207	89888	101012	0.66733	0.556439	0.210032	0.196804	0.314735	0.353685
chr3:98280000-99520000	251868	216352	149599	121340	102269	95012	1.4628	1.2771	0.354838	0.309562	0.242574	0.242394	chr3:98280000-99520000	251868	236347	149599	131103	102269	105244	1.4628	1.24571	0.354838	0.310967	0.242574	0.249631
chr3:99520000-100040000	118494	100194	67721	52945	50773	47249	1.3338	1.12055	0.383039	0.322098	0.287179	0.287445	chr3:99520000-100040000	118494	108135	67721	59160	50773	48975	1.3338	1.20796	0.383039	0.334617	0.287179	0.277009
chr3:100040000-101440000	258465	230979	165034	132367	93431	98612	1.76637	1.3423	0.346711	0.299101	0.196284	0.222827	chr3:100040000-101440000	258465	252534	165034	147594	93431	104940	1.76637	1.40646	0.346711	0.310073	0.196284	0.220463
chr3:101440000-101960000	112397	95776	56294	45909	56103	49867	1.0034	0.920629	0.318406	0.279293	0.317326	0.303372	chr3:101440000-101960000	112397	105316	56294	52547	56103	52769	1.0034	0.995793	0.318406	0.297213	0.317326	0.298468
chr3:101960000-103800000	277842	308384	118295	131544	159547	176840	0.741443	0.743859	0.189091	0.226162	0.255031	0.304039	chr3:101960000-103800000	277842	322568	118295	124413	159547	198155	0.741443	0.627857	0.189091	0.198871	0.255031	0.316745
chr3:103800000-105240000	309347	268611	163577	135166	145770	133445	1.12216	1.0129	0.334105	0.296941	0.297734	0.293161	chr3:103800000-105240000	309347	298089	163577	147681	145770	150408	1.12216	0.981869	0.334105	0.301637	0.297734	0.307207
chr3:105240000-106880000	339122	294650	198781	160035	140341	134615	1.41641	1.18883	0.356495	0.3087	0.251689	0.259666	chr3:105240000-106880000	339122	323068	198781	174564	140341	148504	1.41641	1.17548	0.356495	0.313064	0.251689	0.266328
chr3:106880000-108280000	292843	251604	176680	142899	116163	108705	1.52097	1.31456	0.371178	0.322899	0.244041	0.245633	chr3:106880000-108280000	292843	280534	176680	155925	116163	124609	1.52097	1.25131	0.371178	0.327575	0.244041	0.261785
chr3:108280000-109160000	181171	163726	80145	64756	101026	98970	0.793311	0.654299	0.267865	0.232789	0.337655	0.355784	chr3:108280000-109160000	181171	177462	80145	69540	101026	107922	0.793311	0.644354	0.267865	0.232421	0.337655	0.360703
chr3:109160000-111800000	506913	442718	355709	281149	151204	161569	2.35251	1.74012	0.39629	0.336898	0.168454	0.193607	chr3:109160000-111800000	506913	489706	355709	304500	151204	185206	2.35251	1.64412	0.39629	0.339239	0.168454	0.206335
chr3:111800000-113440000	315565	277544	192443	160599	123122	116945	1.56303	1.37329	0.345129	0.309788	0.220808	0.225582	chr3:111800000-113440000	315565	307041	192443	168982	123122	138059	1.56303	1.22398	0.345129	0.303053	0.220808	0.247596
chr3:113440000-114040000	128176	113035	58644	48271	69532	64764	0.84341	0.745337	0.287472	0.254508	0.340844	0.341467	chr3:113440000-114040000	128176	121256	58644	52492	69532	68764	0.84341	0.763365	0.287472	0.257315	0.340844	0.33708
chr3:114040000-114920000	202506	178421	106336	85557	96170	92864	1.10571	0.921315	0.355402	0.307566	0.321425	0.333834	chr3:114040000-114920000	202506	195362	106336	96344	96170	99018	1.10571	0.972995	0.355402	0.322007	0.321425	0.330944
chr3:114920000-115640000	152102	140509	65977	58094	86125	82415	0.766061	0.704896	0.269515	0.255249	0.351819	0.362109	chr3:114920000-115640000	152102	155335	65977	60712	86125	94623	0.766061	0.64162	0.269515	0.248007	0.351819	0.386533
chr3:115640000-118840000	425827	451478	233607	246564	192220	204914	1.21531	1.20326	0.214713	0.243751	0.176673	0.202576	chr3:115640000-118840000	425827	493491	233607	231763	192220	261728	1.21531	0.885511	0.214713	0.213018	0.176673	0.24056
chr3:118840000-121240000	419753	379713	252717	221735	167036	157978	1.51295	1.40358	0.309703	0.292273	0.204702	0.208234	chr3:118840000-121240000	419753	426577	252717	237622	167036	188955	1.51295	1.25756	0.309703	0.291205	0.204702	0.231563
chr3:121240000-122080000	152891	138466	78827	67888	74064	70578	1.06431	0.961886	0.276006	0.25567	0.259329	0.265801	chr3:121240000-122080000	152891	158128	78827	73238	74064	84890	1.06431	0.86274	0.276006	0.256437	0.259329	0.297235
chr3:122080000-123320000	195762	177056	125364	107490	70398	69566	1.78079	1.54515	0.297354	0.274228	0.166979	0.177477	chr3:122080000-123320000	195762	194474	125364	116263	70398	78211	1.78079	1.48653	0.297354	0.275767	0.166979	0.185511
chr3:123320000-124280000	148278	136908	100121	86934	48157	49974	2.07905	1.73958	0.306744	0.286473	0.14754	0.164679	chr3:123320000-124280000	148278	150370	100121	93887	48157	56483	2.07905	1.66222	0.306744	0.287645	0.14754	0.173049
chr3:124280000-125320000	161718	141738	118827	96339	42891	45399	2.77044	2.12205	0.33605	0.293045	0.121299	0.138095	chr3:124280000-125320000	161718	164963	118827	110847	42891	54116	2.77044	2.04832	0.33605	0.313482	0.121299	0.153044
chr3:125320000-127280000	217750	196175	149420	132038	68330	64137	2.18674	2.05869	0.224221	0.213112	0.102536	0.103519	chr3:125320000-127280000	217750	223443	149420	140836	68330	82607	2.18674	1.70489	0.224221	0.211339	0.102536	0.123961
chr3:127280000-127800000	80372	69625	46928	39676	33444	29949	1.40318	1.32479	0.265431	0.241374	0.189164	0.182199	chr3:127280000-127800000	80372	77452	46928	43407	33444	34045	1.40318	1.27499	0.265431	0.245516	0.189164	0.192563
chr3:127800000-128320000	68448	59026	41529	35088	26919	23938	1.54274	1.46579	0.234893	0.213462	0.152257	0.14563	chr3:127800000-128320000	68448	65969	41529	39035	26919	26934	1.54274	1.44928	0.234893	0.220787	0.152257	0.152342
chr3:128320000-129040000	95456	84344	64416	52449	31040	31895	2.07526	1.64443	0.263138	0.230447	0.126798	0.140138	chr3:128320000-129040000	95456	95260	64416	62411	31040	32849	2.07526	1.89994	0.263138	0.254948	0.126798	0.134188
chr3:129040000-129840000	112638	96727	73281	61725	39357	35002	1.86196	1.76347	0.269416	0.244083	0.144695	0.13841	chr3:129040000-129840000	112638	113098	73281	68383	39357	44715	1.86196	1.52931	0.269416	0.251409	0.144695	0.164394
chr3:129840000-132440000	419557	392075	266714	242375	152843	149700	1.74502	1.61907	0.301714	0.294904	0.1729	0.182144	chr3:129840000-132440000	419557	450047	266714	249234	152843	200813	1.74502	1.24112	0.301714	0.28194	0.1729	0.227165
chr3:132440000-133560000	181469	170639	96814	91009	84655	79630	1.14363	1.1429	0.254239	0.257059	0.222309	0.224918	chr3:132440000-133560000	181469	194057	96814	91183	84655	102874	1.14363	0.886356	0.254239	0.239452	0.222309	0.270153
chr3:133560000-134280000	134079	114591	73489	61221	60590	53370	1.21289	1.14711	0.300201	0.268989	0.247509	0.234493	chr3:133560000-134280000	134079	129701	73489	69247	60590	60454	1.21289	1.14545	0.300201	0.282873	0.247509	0.246954
chr3:134280000-135640000	170782	187626	84538	99740	86244	87886	0.980219	1.13488	0.182825	0.232004	0.186515	0.204431	chr3:134280000-135640000	170782	205351	84538	91031	86244	114320	0.980219	0.796282	0.182825	0.196867	0.186515	0.247233
chr3:135640000-136760000	214063	189737	140284	114511	73779	75226	1.90141	1.52223	0.368394	0.323441	0.193748	0.212479	chr3:135640000-136760000	214063	217635	140284	127118	73779	90517	1.90141	1.40435	0.368394	0.33382	0.193748	0.237703
chr3:136760000-137760000	136668	146650	60046	66264	76622	80386	0.783665	0.824323	0.176607	0.209625	0.22536	0.2543	chr3:136760000-137760000	136668	162693	60046	61531	76622	101162	0.783665	0.608242	0.176607	0.180974	0.22536	0.297536
chr3:137760000-139120000	247003	215829	144668	123252	102335	92577	1.41367	1.33135	0.312864	0.286696	0.221314	0.215343	chr3:137760000-139120000	247003	244566	144668	133674	102335	110892	1.41367	1.20544	0.312864	0.289088	0.221314	0.239819
chr3:139120000-140960000	225056	253992	114832	142939	110224	111053	1.04181	1.28712	0.183556	0.245753	0.17619	0.190932	chr3:139120000-140960000	225056	272072	114832	124554	110224	147518	1.04181	0.844331	0.183556	0.199096	0.17619	0.235803
chr3:140960000-142280000	249734	219223	152883	125236	96851	93987	1.57854	1.33248	0.34065	0.300138	0.215801	0.225247	chr3:140960000-142280000	249734	244347	152883	139298	96851	105049	1.57854	1.32603	0.34065	0.31038	0.215801	0.234067
chr3:142280000-142720000	94068	86039	37358	33551	56710	52488	0.658755	0.639213	0.24972	0.241223	0.379079	0.377375	chr3:142280000-142720000	94068	92948	37358	34677	56710	58271	0.658755	0.595099	0.24972	0.231799	0.379079	0.389513
chr3:142720000-143480000	145277	128534	74267	64093	71010	64441	1.04587	0.9946	0.287412	0.266786	0.274808	0.268234	chr3:142720000-143480000	145277	144225	74267	68394	71010	75831	1.04587	0.901927	0.287412	0.264684	0.274808	0.293465
chr3:143480000-145720000	343337	374869	162478	174835	180859	200034	0.898368	0.874026	0.213339	0.246914	0.237473	0.282502	chr3:143480000-145720000	343337	402634	162478	163678	180859	238956	0.898368	0.684971	0.213339	0.214914	0.237473	0.313756
chr3:145720000-146360000	144468	122663	64323	51373	80145	71290	0.802583	0.72062	0.295603	0.253934	0.368315	0.352383	chr3:145720000-146360000	144468	137376	64323	56369	80145	81007	0.802583	0.695853	0.295603	0.25905	0.368315	0.372276
chr3:146360000-147160000	153280	146475	51397	46568	101883	99907	0.504471	0.466113	0.18896	0.184147	0.374571	0.395068	chr3:146360000-147160000	153280	162095	51397	48667	101883	113428	0.504471	0.429056	0.18896	0.178923	0.374571	0.417016
chr3:147160000-148640000	280236	274014	123317	114231	156919	159783	0.785864	0.714913	0.245067	0.244168	0.311843	0.341535	chr3:147160000-148640000	280236	302862	123317	116480	156919	186382	0.785864	0.624953	0.245067	0.231479	0.311843	0.370395
chr3:148640000-150240000	330452	280798	219221	175884	111231	104914	1.97086	1.67646	0.402981	0.347754	0.20447	0.207434	chr3:148640000-150240000	330452	311718	219221	194768	111231	116950	1.97086	1.6654	0.402981	0.358031	0.20447	0.214982
chr3:150240000-150880000	123176	110016	57887	49752	65289	60264	0.886627	0.825568	0.266026	0.245921	0.300042	0.297882	chr3:150240000-150880000	123176	119523	57887	51433	65289	68090	0.886627	0.755368	0.266026	0.236366	0.300042	0.312915
chr3:150880000-151640000	162540	144485	77446	63654	85094	80831	0.910123	0.787495	0.299715	0.264959	0.329312	0.336458	chr3:150880000-151640000	162540	158386	77446	67003	85094	91383	0.910123	0.733211	0.299715	0.2593	0.329312	0.353651
chr3:151640000-152280000	145470	126535	72110	56408	73360	70127	0.982961	0.804369	0.331389	0.278822	0.337134	0.346634	chr3:151640000-152280000	145470	139218	72110	64397	73360	74821	0.982961	0.860681	0.331389	0.295943	0.337134	0.343848
chr3:152280000-154040000	328545	309317	167110	153303	161435	156014	1.03515	0.982623	0.279262	0.275552	0.269779	0.280425	chr3:152280000-154040000	328545	346583	167110	155189	161435	191394	1.03515	0.810835	0.279262	0.259341	0.269779	0.319844
chr3:154040000-155680000	327106	291625	182522	159260	144584	132365	1.26239	1.20319	0.327336	0.307205	0.259298	0.255326	chr3:154040000-155680000	327106	325578	182522	163373	144584	162205	1.26239	1.0072	0.327336	0.292994	0.259298	0.2909
chr3:155680000-156240000	104167	97359	43072	39777	61095	57582	0.705	0.690789	0.226219	0.224704	0.320878	0.325285	chr3:155680000-156240000	104167	107175	43072	40006	61095	67169	0.705	0.595602	0.226219	0.210116	0.320878	0.35278
chr3:156240000-156880000	135693	114479	70276	56331	65417	58148	1.07428	0.968752	0.322961	0.278441	0.300631	0.287422	chr3:156240000-156880000	135693	125460	70276	62139	65417	63321	1.07428	0.981333	0.322961	0.285566	0.300631	0.290998
chr3:156880000-158360000	285367	254899	161967	137279	123400	117620	1.31254	1.16714	0.321875	0.293433	0.245231	0.251412	chr3:156880000-158360000	285367	287855	161967	143279	123400	144576	1.31254	0.991029	0.321875	0.284737	0.245231	0.287314
chr3:158360000-159000000	139930	118192	69629	55522	70301	62670	0.990441	0.885942	0.319987	0.274442	0.323076	0.309774	chr3:158360000-159000000	139930	131186	69629	62845	70301	68341	0.990441	0.91958	0.319987	0.288811	0.323076	0.314068
chr3:159000000-160240000	254749	224049	142114	120502	112635	103547	1.26172	1.16374	0.337084	0.307425	0.267162	0.264169	chr3:159000000-160240000	254749	247623	142114	128648	112635	118975	1.26172	1.0813	0.337084	0.305143	0.267162	0.2822
chr3:160240000-161200000	199081	180842	94158	84489	104923	96353	0.897401	0.876869	0.288475	0.278416	0.321456	0.317512	chr3:160240000-161200000	199081	202501	94158	86267	104923	116234	0.897401	0.742184	0.288475	0.264299	0.321456	0.35611
chr3:161200000-162760000	285372	286498	118203	114794	167169	171704	0.707087	0.668558	0.222857	0.232788	0.315177	0.348194	chr3:161200000-162760000	285372	305275	118203	117184	167169	188091	0.707087	0.623018	0.222857	0.220936	0.315177	0.354622
chr3:162760000-165080000	342338	392266	134206	155903	208132	236363	0.644812	0.659591	0.17014	0.212585	0.26386	0.322298	chr3:162760000-165080000	342338	400317	134206	143551	208132	256766	0.644812	0.559073	0.17014	0.181987	0.26386	0.325516
chr3:165080000-167520000	375225	423183	156066	182545	219159	240638	0.712113	0.758588	0.188123	0.236672	0.264175	0.31199	chr3:165080000-167520000	375225	442686	156066	166183	219159	276503	0.712113	0.601017	0.188123	0.200318	0.264175	0.333298
chr3:167520000-168600000	237789	209394	122827	96544	114962	112850	1.06841	0.855507	0.334497	0.282792	0.313079	0.330555	chr3:167520000-168600000	237789	231726	122827	105051	114962	126675	1.06841	0.829295	0.334497	0.286088	0.313079	0.344977
chr3:168600000-169480000	185509	160302	101197	78487	84312	81815	1.20027	0.959323	0.338227	0.282151	0.281793	0.294114	chr3:168600000-169480000	185509	173957	101197	84476	84312	89481	1.20027	0.944066	0.338227	0.282341	0.281793	0.299069
chr3:169480000-170600000	203263	178145	134456	106501	68807	71644	1.9541	1.48653	0.35309	0.300816	0.180691	0.202361	chr3:169480000-170600000	203263	197423	134456	119487	68807	77936	1.9541	1.53314	0.35309	0.31378	0.180691	0.204665
chr3:170600000-171320000	143070	124360	86602	67950	56468	56410	1.53365	1.20457	0.353768	0.298554	0.230671	0.24785	chr3:170600000-171320000	143070	135961	86602	75648	56468	60313	1.53365	1.25426	0.353768	0.309021	0.230671	0.246378
chr3:171320000-172480000	212199	186064	137770	108407	74429	77657	1.85103	1.39597	0.349317	0.295641	0.188715	0.211782	chr3:171320000-172480000	212199	205307	137770	122909	74429	82398	1.85103	1.49165	0.349317	0.311637	0.188715	0.208921
chr3:172480000-173800000	285800	256147	134553	105654	151247	150493	0.889624	0.702053	0.299807	0.253208	0.337004	0.360669	chr3:172480000-173800000	285800	274360	134553	119220	151247	155140	0.889624	0.768467	0.299807	0.265643	0.337004	0.345679
chr3:173800000-174880000	262278	224498	119468	95795	142810	128703	0.836552	0.744311	0.32535	0.280598	0.388918	0.376991	chr3:173800000-174880000	262278	236306	119468	106206	142810	130100	0.836552	0.816341	0.32535	0.289233	0.388918	0.354304
chr3:174880000-176200000	294358	258622	143368	109399	150990	149223	0.94952	0.733124	0.319449	0.262183	0.336432	0.357625	chr3:174880000-176200000	294358	272598	143368	122732	150990	149866	0.94952	0.818945	0.319449	0.273468	0.336432	0.333927
chr3:176200000-178120000	386064	333327	261094	217715	124970	115612	2.08925	1.88315	0.399962	0.358718	0.191438	0.190488	chr3:176200000-178120000	386064	365886	261094	223346	124970	142540	2.08925	1.5669	0.399962	0.342137	0.191438	0.218353
chr3:178120000-179320000	233087	202301	141991	114918	91096	87383	1.5587	1.31511	0.348018	0.302951	0.223275	0.230362	chr3:178120000-179320000	233087	222305	141991	123640	91096	98665	1.5587	1.25313	0.348018	0.30304	0.223275	0.241827
chr3:179320000-180320000	172034	175244	76552	79219	95482	96025	0.801743	0.824983	0.225154	0.250608	0.28083	0.303774	chr3:179320000-180320000	172034	193817	76552	79150	95482	114667	0.801743	0.69026	0.225154	0.232795	0.28083	0.337257
chr3:180320000-182400000	289115	324326	141637	161716	147478	162610	0.960394	0.994502	0.200279	0.245955	0.208539	0.247315	chr3:180320000-182400000	289115	348690	141637	143803	147478	204887	0.960394	0.701865	0.200279	0.203342	0.208539	0.289717
chr3:182400000-184080000	278159	241591	177818	153732	100341	87859	1.77214	1.74976	0.311307	0.289482	0.175668	0.165441	chr3:182400000-184080000	278159	276027	177818	164422	100341	111605	1.77214	1.47325	0.311307	0.287855	0.175668	0.195388
chr3:184080000-185320000	179718	158416	120869	99943	58849	58473	2.05388	1.70922	0.286692	0.254974	0.139585	0.149176	chr3:184080000-185320000	179718	180257	120869	107354	58849	72903	2.05388	1.47256	0.286692	0.254636	0.139585	0.17292
chr3:185320000-187440000	328056	289968	236466	202423	91590	87545	2.58179	2.31222	0.328062	0.302058	0.127068	0.130636	chr3:185320000-187440000	328056	330237	236466	211777	91590	118460	2.58179	1.78775	0.328062	0.293809	0.127068	0.164346
chr3:187440000-188960000	273812	239819	199192	165352	74620	74467	2.66942	2.22047	0.385435	0.344137	0.144389	0.154984	chr3:187440000-188960000	273812	275628	199192	183555	74620	92073	2.66942	1.99358	0.385435	0.355177	0.144389	0.17816
chr3:188960000-189680000	135124	121101	68798	58125	66326	62976	1.03727	0.922971	0.281039	0.255386	0.270941	0.2767	chr3:188960000-189680000	135124	138771	68798	60656	66326	78115	1.03727	0.776496	0.281039	0.247779	0.270941	0.319098
chr3:189680000-190160000	110433	90873	58558	45142	51875	45731	1.12883	0.98712	0.358813	0.297513	0.317863	0.301395	chr3:189680000-190160000	110433	101335	58558	50298	51875	51037	1.12883	0.98552	0.358813	0.3082	0.317863	0.312728
chr3:190160000-191160000	211160	176349	110970	87553	100190	88796	1.1076	0.986002	0.326384	0.276973	0.294678	0.280905	chr3:190160000-191160000	211160	198880	110970	97789	100190	101091	1.1076	0.967336	0.326384	0.287616	0.294678	0.297328
chr3:191160000-192200000	153112	163609	63265	69803	89847	93806	0.704141	0.744121	0.178918	0.212328	0.254093	0.28534	chr3:191160000-192200000	153112	183527	63265	66860	89847	116667	0.704141	0.573084	0.178918	0.189084	0.254093	0.329942
chr3:192200000-193320000	165748	164886	85600	83976	80148	80910	1.06802	1.03789	0.224791	0.237194	0.210473	0.228534	chr3:192200000-193320000	165748	190771	85600	81991	80148	108780	1.06802	0.753732	0.224791	0.215313	0.210473	0.285663
chr3:193320000-194040000	104354	96482	60410	56199	43944	40283	1.3747	1.3951	0.246774	0.246923	0.17951	0.176993	chr3:193320000-194040000	104354	110900	60410	57024	43944	53876	1.3747	1.05843	0.246774	0.232942	0.17951	0.220083
chr3:194040000-195720000	210135	176736	155210	127834	54925	48902	2.82585	2.61409	0.271727	0.240715	0.0961576	0.0920838	chr3:194040000-195720000	210135	206951	155210	142710	54925	64241	2.82585	2.22148	0.271727	0.249843	0.0961576	0.112467
chr3:195720000-196280000	76570	64919	52214	42681	24356	22238	2.14378	1.91928	0.274234	0.241108	0.127921	0.125624	chr3:195720000-196280000	76570	76574	52214	49926	24356	26648	2.14378	1.87354	0.274234	0.262217	0.127921	0.139958
chr4:680000-1720000	70505	51094	52802	37905	17703	13189	2.98266	2.87399	0.149327	0.1153	0.0500652	0.0401185	chr4:680000-1720000	70505	64811	52802	47619	17703	17192	2.98266	2.76983	0.149327	0.13467	0.0500652	0.0486201
chr4:1720000-3040000	139062	112791	116033	91777	23029	21014	5.03856	4.36742	0.258542	0.219951	0.0513126	0.0503617	chr4:1720000-3040000	139062	142434	116033	112418	23029	30016	5.03856	3.74527	0.258542	0.250487	0.0513126	0.0668808
chr4:3040000-3960000	78073	64030	57006	46349	21067	17681	2.70594	2.6214	0.182245	0.159374	0.06735	0.0607974	chr4:3040000-3960000	78073	78428	57006	54170	21067	24258	2.70594	2.23308	0.182245	0.173178	0.06735	0.0775514
chr4:3960000-5840000	213424	187881	167253	146005	46171	41876	3.62247	3.4866	0.261661	0.245683	0.0722327	0.070465	chr4:3960000-5840000	213424	217120	167253	159685	46171	57435	3.62247	2.78027	0.261661	0.249821	0.0722327	0.0898548
chr4:5840000-6560000	66913	62749	39164	36979	27749	25770	1.41137	1.43496	0.159984	0.162476	0.113354	0.113226	chr4:5840000-6560000	66913	70471	39164	39725	27749	30746	1.41137	1.29204	0.159984	0.162276	0.113354	0.125597
chr4:6560000-7120000	70650	60556	46617	38144	24033	22412	1.93971	1.70195	0.244838	0.215479	0.126224	0.126607	chr4:6560000-7120000	70650	70965	46617	46176	24033	24789	1.93971	1.86276	0.244838	0.242522	0.126224	0.130195
chr4:7120000-8440000	119601	104227	82852	70810	36749	33417	2.25454	2.11898	0.184609	0.169702	0.0818831	0.0800865	chr4:7120000-8440000	119601	120717	82852	81699	36749	39018	2.25454	2.09388	0.184609	0.182039	0.0818831	0.0869388
chr4:8440000-9160000	53163	50507	27851	27974	25312	22533	1.10031	1.24147	0.113771	0.12291	0.103399	0.0990039	chr4:8440000-9160000	53163	56205	27851	28527	25312	27678	1.10031	1.03067	0.113771	0.116532	0.103399	0.113064
chr4:9160000-11840000	288887	293602	175744	179123	113143	114479	1.55329	1.56468	0.192872	0.211438	0.12417	0.135132	chr4:9160000-11840000	288887	315572	175744	178787	113143	136785	1.55329	1.30707	0.192872	0.196211	0.12417	0.150116
chr4:11840000-12720000	119018	140136	44198	52902	74820	87234	0.590724	0.606438	0.147721	0.190176	0.250068	0.313595	chr4:11840000-12720000	119018	141310	44198	49394	74820	91916	0.590724	0.537382	0.147721	0.165088	0.250068	0.307207
chr4:12720000-13600000	132570	139138	65698	71008	66872	68130	0.982444	1.04224	0.21958	0.255265	0.223504	0.244919	chr4:12720000-13600000	132570	148348	65698	66086	66872	82262	0.982444	0.80336	0.21958	0.220876	0.223504	0.274941
chr4:13600000-15200000	263558	240628	170877	152612	92681	88016	1.84371	1.73391	0.314113	0.301741	0.17037	0.174023	chr4:13600000-15200000	263558	271562	170877	158906	92681	112656	1.84371	1.41054	0.314113	0.292108	0.17037	0.207089
chr4:15200000-16280000	200709	178047	116321	97674	84388	80373	1.37841	1.21526	0.31678	0.286102	0.229816	0.235425	chr4:15200000-16280000	200709	195132	116321	102256	84388	92876	1.37841	1.10099	0.31678	0.278476	0.229816	0.252931
chr4:16280000-17520000	223941	197956	145437	124142	78504	73814	1.85261	1.68182	0.344966	0.316711	0.186206	0.188314	chr4:16280000-17520000	223941	221101	145437	131202	78504	89899	1.85261	1.45944	0.344966	0.311201	0.186206	0.213234
chr4:17520000-18640000	185411	184645	97353	89601	88058	95044	1.10556	0.942732	0.255655	0.253082	0.231246	0.268456	chr4:17520000-18640000	185411	200542	97353	92799	88058	107743	1.10556	0.8613	0.255655	0.243696	0.231246	0.28294
chr4:18640000-20720000	318558	333726	180007	176647	138551	157079	1.29921	1.12457	0.254536	0.268664	0.195916	0.238903	chr4:18640000-20720000	318558	360466	180007	173086	138551	187380	1.29921	0.923717	0.254536	0.244749	0.195916	0.264961
chr4:20720000-21760000	137967	165204	53127	63286	84840	101918	0.626202	0.62095	0.150247	0.192504	0.239933	0.310016	chr4:20720000-21760000	137967	167045	53127	59068	84840	107977	0.626202	0.547042	0.150247	0.167048	0.239933	0.305366
chr4:21760000-22840000	163441	177250	71818	74955	91623	102295	0.783842	0.732734	0.195584	0.219555	0.249519	0.299638	chr4:21760000-22840000	163441	186317	71818	73308	91623	113009	0.783842	0.648692	0.195584	0.199641	0.249519	0.30776
chr4:22840000-23680000	127122	146324	43901	51860	83221	94464	0.527523	0.548992	0.153716	0.195308	0.291391	0.355757	chr4:22840000-23680000	127122	151205	43901	49566	83221	101639	0.527523	0.487667	0.153716	0.173551	0.291391	0.35588
chr4:23680000-24480000	150742	133516	79746	68527	70996	64989	1.12325	1.05444	0.293185	0.27098	0.261016	0.25699	chr4:23680000-24480000	150742	148332	79746	76673	70996	71659	1.12325	1.06997	0.293185	0.281887	0.261016	0.263453
chr4:24480000-25400000	160814	140081	94225	80706	66589	59375	1.41502	1.35926	0.301232	0.277513	0.212881	0.204165	chr4:24480000-25400000	160814	154945	94225	87119	66589	67826	1.41502	1.28445	0.301232	0.278514	0.212881	0.216836
chr4:25400000-25920000	89476	82359	41634	38493	47842	43866	0.87024	0.877513	0.235487	0.234177	0.270601	0.266864	chr4:25400000-25920000	89476	88945	41634	39026	47842	49919	0.87024	0.781786	0.235487	0.220736	0.270601	0.282348
chr4:25920000-27040000	210287	180274	143864	116596	66423	63678	2.16588	1.83102	0.377796	0.32933	0.174431	0.179861	chr4:25920000-27040000	210287	207729	143864	133334	66423	74395	2.16588	1.79224	0.377796	0.350143	0.174431	0.195366
chr4:27040000-30680000	487681	561322	234663	271265	253018	290057	0.927456	0.935213	0.189612	0.235754	0.204443	0.252086	chr4:27040000-30680000	487681	589897	234663	251313	253018	338584	0.927456	0.742247	0.189612	0.203066	0.204443	0.273582
chr4:30680000-31360000	107220	125241	27173	34895	80047	90346	0.339463	0.386237	0.117531	0.162338	0.346225	0.420306	chr4:30680000-31360000	107220	125309	27173	32164	80047	93145	0.339463	0.345311	0.117531	0.139118	0.346225	0.402878
chr4:31360000-36160000	635115	726186	327090	358686	308025	367500	1.06189	0.976016	0.200424	0.236395	0.188742	0.242204	chr4:31360000-36160000	635115	766017	327090	347460	308025	418557	1.06189	0.830138	0.200424	0.212905	0.188742	0.25647
chr4:36160000-37440000	174147	202468	62098	76170	112049	126298	0.554204	0.603097	0.142689	0.188252	0.257467	0.312142	chr4:36160000-37440000	174147	206115	62098	70622	112049	135493	0.554204	0.521222	0.142689	0.162275	0.257467	0.311336
chr4:37440000-38040000	109779	98011	50926	45264	58853	52747	0.865308	0.858134	0.249638	0.238653	0.288496	0.278107	chr4:37440000-38040000	109779	106077	50926	48411	58853	57666	0.865308	0.839507	0.249638	0.23731	0.288496	0.282678
chr4:38040000-38760000	133515	112847	81004	66570	52511	46277	1.54261	1.43851	0.3309	0.292491	0.214507	0.203329	chr4:38040000-38760000	133515	126393	81004	73477	52511	52916	1.54261	1.38856	0.3309	0.300152	0.214507	0.216161
chr4:38760000-39440000	127666	112878	76140	60135	51526	52743	1.4777	1.14015	0.329326	0.279759	0.222864	0.24537	chr4:38760000-39440000	127666	122985	76140	67755	51526	55230	1.4777	1.22678	0.329326	0.293059	0.222864	0.238885
chr4:39440000-40040000	103865	91116	67485	54061	36380	37055	1.855	1.45894	0.33081	0.285035	0.178334	0.195372	chr4:39440000-40040000	103865	104301	67485	63302	36380	40999	1.855	1.54399	0.33081	0.310305	0.178334	0.200976
chr4:40040000-41280000	215665	189183	141738	114318	73927	74865	1.91727	1.52699	0.336192	0.291648	0.175349	0.190995	chr4:40040000-41280000	215665	211261	141738	129659	73927	81602	1.91727	1.58892	0.336192	0.307541	0.175349	0.193554
chr4:41280000-41920000	106614	102630	49696	45570	56918	57060	0.873116	0.798633	0.228383	0.22525	0.261573	0.282045	chr4:41280000-41920000	106614	110042	49696	45689	56918	64353	0.873116	0.709975	0.228383	0.209969	0.261573	0.295741
chr4:41920000-42960000	176314	170021	85151	76303	91163	93718	0.934052	0.814177	0.240813	0.232099	0.257815	0.285073	chr4:41920000-42960000	176314	186477	85151	82236	91163	104241	0.934052	0.788903	0.240813	0.232569	0.257815	0.2948
chr4:42960000-44680000	265140	275072	134851	129030	130289	146042	1.03501	0.883513	0.230594	0.237317	0.222793	0.268606	chr4:42960000-44680000	265140	300155	134851	132164	130289	167991	1.03501	0.786733	0.230594	0.225999	0.222793	0.287263
chr4:44680000-46840000	307122	352885	135215	157358	171907	195527	0.786559	0.804789	0.184117	0.230463	0.234079	0.286364	chr4:44680000-46840000	307122	372726	135215	146554	171907	226172	0.786559	0.647976	0.184117	0.199557	0.234079	0.30797
chr4:46840000-48120000	249758	221733	132393	112957	117365	108776	1.12804	1.03844	0.304213	0.27917	0.269682	0.268837	chr4:46840000-48120000	249758	250884	132393	124855	117365	126029	1.12804	0.990685	0.304213	0.286892	0.269682	0.28959
chr4:48120000-49280000	176028	153964	103907	89804	72121	64160	1.44073	1.39969	0.263457	0.244908	0.182863	0.174973	chr4:48120000-49280000	176028	178839	103907	99950	72121	78889	1.44073	1.26697	0.263457	0.253424	0.182863	0.200024
chr4:49280000-53880000	212793	186301	134457	111764	78336	74537	1.71641	1.49944	0.0859703	0.0768617	0.0500871	0.0512602	chr4:49280000-53880000	212793	208770	134457	118998	78336	89772	1.71641	1.32556	0.0859703	0.076086	0.0500871	0.0573992
chr4:53880000-55160000	230377	199955	163479	133313	66898	66642	2.44371	2.00044	0.375642	0.32948	0.153718	0.164704	chr4:53880000-55160000	230377	224972	163479	146618	66898	78354	2.44371	1.87123	0.375642	0.336899	0.153718	0.180042
chr4:55160000-55840000	130621	114278	78575	65782	52046	48496	1.50972	1.35644	0.339859	0.30603	0.225113	0.225612	chr4:55160000-55840000	130621	128701	78575	69205	52046	59496	1.50972	1.16319	0.339859	0.299331	0.225113	0.257337
chr4:55840000-56200000	69577	62344	29187	25169	40390	37175	0.722629	0.677041	0.238457	0.221172	0.329985	0.326674	chr4:55840000-56200000	69577	69984	29187	25922	40390	44062	0.722629	0.588307	0.238457	0.211782	0.329985	0.359985
chr4:56200000-57880000	300619	264163	191151	164428	109468	99735	1.74618	1.64865	0.334649	0.309622	0.191646	0.187804	chr4:56200000-57880000	300619	301465	191151	174309	109468	127156	1.74618	1.37083	0.334649	0.305164	0.191646	0.222613
chr4:57880000-61080000	427886	476855	197791	226095	230095	250760	0.859606	0.901639	0.181794	0.223515	0.211485	0.247899	chr4:57880000-61080000	427886	516352	197791	206491	230095	309861	0.859606	0.666399	0.181794	0.18979	0.211485	0.2848
chr4:61080000-61760000	123636	123491	38552	36498	85084	86993	0.453105	0.419551	0.166748	0.169795	0.368012	0.404708	chr4:61080000-61760000	123636	135058	38552	40041	85084	95017	0.453105	0.421409	0.166748	0.173188	0.368012	0.410975
chr4:61760000-63720000	315373	346344	129238	127947	186135	218397	0.694324	0.585846	0.193935	0.206509	0.279315	0.352498	chr4:61760000-63720000	315373	367671	129238	127622	186135	240049	0.694324	0.53165	0.193935	0.19151	0.279315	0.360219
chr4:63720000-65520000	262672	300092	85754	103747	176918	196345	0.48471	0.528391	0.140121	0.182335	0.289083	0.345075	chr4:63720000-65520000	262672	315152	85754	96831	176918	218321	0.48471	0.443526	0.140121	0.158221	0.289083	0.356735
chr4:65520000-68280000	367360	434645	154569	185957	212791	248688	0.726389	0.747752	0.164716	0.213142	0.22676	0.285044	chr4:65520000-68280000	367360	456942	154569	166352	212791	290590	0.726389	0.572463	0.164716	0.177273	0.22676	0.309667
chr4:68280000-69200000	158549	147731	67469	59160	91080	88571	0.740766	0.667939	0.215695	0.203426	0.291178	0.304558	chr4:68280000-69200000	158549	165338	67469	65412	91080	99926	0.740766	0.654604	0.215695	0.209118	0.291178	0.319458
chr4:69200000-70080000	45484	42416	14515	12198	30969	30218	0.468695	0.403667	0.0485129	0.0438502	0.103506	0.10863	chr4:69200000-70080000	45484	48378	14515	13987	30969	34391	0.468695	0.406705	0.0485129	0.0467482	0.103506	0.114944
chr4:70080000-70480000	40663	46285	9048	10146	31615	36139	0.286193	0.280749	0.0665297	0.0802418	0.232464	0.285813	chr4:70080000-70480000	40663	51433	9048	10400	31615	41033	0.286193	0.253455	0.0665297	0.0764709	0.232464	0.301714
chr4:70480000-71440000	147005	169950	49866	58280	97139	111670	0.513347	0.521895	0.152776	0.19205	0.297608	0.367986	chr4:70480000-71440000	147005	181760	49866	54687	97139	127073	0.513347	0.430359	0.152776	0.167547	0.297608	0.389318
chr4:71440000-72600000	231606	201973	146637	118678	84969	83295	1.72577	1.42479	0.371799	0.323652	0.215439	0.227157	chr4:71440000-72600000	231606	230174	146637	131575	84969	98599	1.72577	1.33445	0.371799	0.333609	0.215439	0.249998
chr4:72600000-73160000	115789	103908	49351	40568	66438	63340	0.742813	0.64048	0.259197	0.229172	0.34894	0.357813	chr4:72600000-73160000	115789	119061	49351	45633	66438	73428	0.742813	0.621466	0.259197	0.23967	0.34894	0.385653
chr4:73160000-73920000	135256	130499	54950	49857	80306	80642	0.684258	0.618251	0.212656	0.207529	0.310783	0.335671	chr4:73160000-73920000	135256	144055	54950	50452	80306	93603	0.684258	0.539	0.212656	0.195248	0.310783	0.362242
chr4:73920000-75040000	228071	199031	128635	102078	99436	96953	1.29365	1.05286	0.337803	0.288323	0.261125	0.273848	chr4:73920000-75040000	228071	223508	128635	111673	99436	111835	1.29365	0.998551	0.337803	0.29326	0.261125	0.293685
chr4:75040000-75640000	108477	91764	52316	39299	56161	52465	0.931536	0.749052	0.256452	0.207203	0.2753	0.27662	chr4:75040000-75640000	108477	101800	52316	45062	56161	56738	0.931536	0.794212	0.256452	0.220893	0.2753	0.278128
chr4:75640000-76440000	129870	127446	59318	56023	70552	71423	0.84077	0.784383	0.218082	0.221535	0.259383	0.282432	chr4:75640000-76440000	129870	139219	59318	54699	70552	84520	0.84077	0.647172	0.218082	0.2011	0.259383	0.310736
chr4:76440000-76840000	75858	66476	35927	29293	39931	37183	0.899727	0.787806	0.26417	0.23167	0.293611	0.29407	chr4:76440000-76840000	75858	72045	35927	33189	39931	38856	0.899727	0.854154	0.26417	0.244038	0.293611	0.285707
chr4:76840000-78160000	252587	220403	167222	138868	85365	81535	1.95891	1.70317	0.372599	0.332808	0.190208	0.195405	chr4:76840000-78160000	252587	244697	167222	150442	85365	94255	1.95891	1.59612	0.372599	0.335211	0.190208	0.210016
chr4:78160000-78640000	77335	78391	31589	32719	45746	45672	0.69053	0.716391	0.193561	0.215638	0.280307	0.301006	chr4:78160000-78640000	77335	83645	31589	31941	45746	51704	0.69053	0.617767	0.193561	0.195718	0.280307	0.316815
chr4:78640000-79840000	226858	209355	121363	107138	105495	102217	1.15041	1.04814	0.297459	0.282441	0.258567	0.269468	chr4:78640000-79840000	226858	229989	121363	110979	105495	119010	1.15041	0.932518	0.297459	0.272008	0.258567	0.291692
chr4:79840000-81280000	289069	252912	166131	125053	122938	127859	1.35134	0.978054	0.339321	0.274725	0.2511	0.280889	chr4:79840000-81280000	289069	282214	166131	138209	122938	144005	1.35134	0.959751	0.339321	0.282291	0.2511	0.294129
chr4:81280000-82320000	226656	201784	113727	93984	112929	107800	1.00707	0.871837	0.321627	0.285882	0.319371	0.327907	chr4:81280000-82320000	226656	225575	113727	104316	112929	121259	1.00707	0.860274	0.321627	0.295012	0.319371	0.342928
chr4:82320000-83280000	159358	164490	70717	73150	88641	91340	0.797791	0.800854	0.216658	0.241051	0.271573	0.300993	chr4:82320000-83280000	159358	176580	70717	69179	88641	107401	0.797791	0.644119	0.216658	0.211946	0.271573	0.329048
chr4:83280000-83760000	88330	75684	46263	38258	42067	37426	1.09975	1.02223	0.283475	0.252143	0.257764	0.24666	chr4:83280000-83760000	88330	84850	46263	42032	42067	42818	1.09975	0.981643	0.283475	0.25755	0.257764	0.262366
chr4:83760000-84400000	119980	103308	64729	52933	55251	50375	1.17154	1.05078	0.297469	0.261645	0.253912	0.249001	chr4:83760000-84400000	119980	113068	64729	58711	55251	54357	1.17154	1.0801	0.297469	0.269813	0.253912	0.249803
chr4:84400000-85480000	192724	182952	90871	84910	101853	98042	0.892178	0.866057	0.247471	0.248714	0.277378	0.28718	chr4:84400000-85480000	192724	205239	90871	85908	101853	119331	0.892178	0.719914	0.247471	0.233955	0.277378	0.324977
chr4:85480000-85960000	104721	93441	50285	41142	54436	52299	0.923745	0.786669	0.30812	0.27115	0.333555	0.344682	chr4:85480000-85960000	104721	105502	50285	47196	54436	58306	0.923745	0.809454	0.30812	0.289192	0.333555	0.357268
chr4:85960000-86680000	142174	133488	60457	57018	81717	76470	0.739834	0.745626	0.246966	0.250522	0.333813	0.335989	chr4:85960000-86680000	142174	148087	60457	59373	81717	88714	0.739834	0.669263	0.246966	0.242538	0.333813	0.362395
chr4:86680000-87400000	147267	132387	68961	55548	78306	76839	0.88066	0.722914	0.281704	0.244063	0.319879	0.33761	chr4:86680000-87400000	147267	144235	68961	63056	78306	81179	0.88066	0.776753	0.281704	0.257583	0.319879	0.331615
chr4:87400000-88160000	157687	136669	95126	75270	62561	61399	1.52053	1.22592	0.368136	0.31331	0.24211	0.255572	chr4:87400000-88160000	157687	154609	95126	83528	62561	71081	1.52053	1.17511	0.368136	0.323252	0.24211	0.275082
chr4:88160000-88920000	140968	126359	68833	57951	72135	68408	0.954225	0.847138	0.266383	0.24122	0.279161	0.284747	chr4:88160000-88920000	140968	140495	68833	61223	72135	79272	0.954225	0.772316	0.266383	0.236932	0.279161	0.306781
chr4:88920000-89440000	111132	96733	57309	45767	53823	50966	1.06477	0.897991	0.324147	0.278429	0.30443	0.310058	chr4:88920000-89440000	111132	108455	57309	51886	53823	56569	1.06477	0.917216	0.324147	0.293474	0.30443	0.319962
chr4:89440000-90080000	137800	119245	72785	59693	65015	59552	1.11951	1.00237	0.334491	0.295059	0.298783	0.294362	chr4:89440000-90080000	137800	132258	72785	65957	65015	66301	1.11951	0.994812	0.334491	0.303112	0.298783	0.304693
chr4:90080000-90880000	185418	165908	82046	71399	103372	94509	0.793697	0.755473	0.301641	0.282337	0.380046	0.373722	chr4:90080000-90880000	185418	185912	82046	77743	103372	108169	0.793697	0.718718	0.301641	0.285821	0.380046	0.397682
chr4:90880000-93360000	408214	451542	171199	187096	237015	264446	0.722313	0.707502	0.203036	0.23866	0.281091	0.337327	chr4:90880000-93360000	408214	485408	171199	174404	237015	311004	0.722313	0.560777	0.203036	0.206837	0.281091	0.368839
chr4:93360000-95160000	326364	351724	125299	131463	201065	220261	0.623177	0.596851	0.204738	0.231045	0.328539	0.387107	chr4:93360000-95160000	326364	381728	125299	131843	201065	249885	0.623177	0.527615	0.204738	0.215431	0.328539	0.40831
chr4:95160000-96080000	202948	176839	105773	83284	97175	93555	1.08848	0.890214	0.33815	0.286378	0.310663	0.321696	chr4:95160000-96080000	202948	198866	105773	92209	97175	106657	1.08848	0.864538	0.33815	0.294787	0.310663	0.340976
chr4:96080000-99000000	417221	494162	178295	212575	238926	281587	0.746235	0.754918	0.179589	0.230301	0.24066	0.305067	chr4:96080000-99000000	417221	519827	178295	192386	238926	327441	0.746235	0.587544	0.179589	0.193782	0.24066	0.329817
chr4:99000000-100880000	377612	333680	221396	185319	156216	148361	1.41724	1.24911	0.346366	0.311837	0.244394	0.249648	chr4:99000000-100880000	377612	374472	221396	198019	156216	176453	1.41724	1.12222	0.346366	0.309793	0.244394	0.276054
chr4:100880000-103320000	462024	419883	289278	235794	172746	184089	1.67459	1.28087	0.348697	0.305709	0.208229	0.238673	chr4:100880000-103320000	462024	468115	289278	245256	172746	222859	1.67459	1.1005	0.348697	0.295633	0.208229	0.268635
chr4:103320000-104080000	167683	147943	83009	67342	84674	80601	0.980336	0.835498	0.321243	0.28031	0.327687	0.3355	chr4:103320000-104080000	167683	161099	83009	74283	84674	86816	0.980336	0.855637	0.321243	0.287474	0.327687	0.335976
chr4:104080000-104880000	137288	152356	42416	48555	94872	103801	0.447087	0.46777	0.155942	0.192004	0.348795	0.410466	chr4:104080000-104880000	137288	162633	42416	46023	94872	116610	0.447087	0.394675	0.155942	0.169203	0.348795	0.428715
chr4:104880000-105760000	143787	170204	43275	53054	100512	117150	0.430546	0.452872	0.144636	0.190722	0.335937	0.421139	chr4:104880000-105760000	143787	175392	43275	49356	100512	126036	0.430546	0.391602	0.144636	0.164961	0.335937	0.421245
chr4:105760000-106600000	169096	163275	70565	64309	98531	98966	0.716171	0.649809	0.247077	0.242191	0.344998	0.372711	chr4:105760000-106600000	169096	179517	70565	68891	98531	110626	0.716171	0.622738	0.247077	0.241216	0.344998	0.387347
chr4:106600000-107240000	138206	126532	56022	48408	82184	78124	0.681666	0.61963	0.257455	0.239278	0.377685	0.386163	chr4:106600000-107240000	138206	139814	56022	53038	82184	86776	0.681666	0.611206	0.257455	0.243742	0.377685	0.398788
chr4:107240000-107920000	127634	133816	40738	44551	86896	89265	0.468813	0.499087	0.176203	0.20726	0.375849	0.415277	chr4:107240000-107920000	127634	146027	40738	44426	86896	101601	0.468813	0.437259	0.176203	0.192155	0.375849	0.439452
chr4:107920000-108880000	209669	181677	104209	86114	105460	95563	0.988138	0.901123	0.319269	0.283771	0.323102	0.314909	chr4:107920000-108880000	209669	201890	104209	91706	105460	110184	0.988138	0.832299	0.319269	0.280963	0.323102	0.337575
chr4:108880000-109560000	140833	121489	79988	63935	60845	57554	1.31462	1.11087	0.34597	0.297437	0.263171	0.267752	chr4:108880000-109560000	140833	134503	79988	69642	60845	64861	1.31462	1.07371	0.34597	0.301221	0.263171	0.280542
chr4:109560000-110320000	150522	137694	69647	59023	80875	78671	0.861168	0.750251	0.269533	0.245682	0.312985	0.327467	chr4:109560000-110320000	150522	149862	69647	62452	80875	87410	0.861168	0.714472	0.269533	0.241688	0.312985	0.338275
chr4:110320000-110920000	123690	114915	54611	48205	69079	66710	0.790559	0.722605	0.267702	0.25416	0.338624	0.351727	chr4:110320000-110920000	123690	126807	54611	51944	69079	74863	0.790559	0.693854	0.267702	0.254628	0.338624	0.366977
chr4:110920000-111520000	116321	113465	48014	47067	68307	66398	0.702915	0.708862	0.235364	0.24816	0.334839	0.350082	chr4:110920000-111520000	116321	126182	48014	48714	68307	77468	0.702915	0.628827	0.235364	0.238795	0.334839	0.379746
chr4:111520000-113000000	229955	262238	84972	100260	144983	161978	0.586083	0.618973	0.168864	0.214305	0.288123	0.346226	chr4:111520000-113000000	229955	282761	84972	91041	144983	191720	0.586083	0.474864	0.168864	0.180925	0.288123	0.381003
chr4:113000000-114000000	206721	186516	94974	83780	111747	102736	0.849902	0.815488	0.279336	0.265037	0.328669	0.325004	chr4:113000000-114000000	206721	209320	94974	88878	111747	120442	0.849902	0.737932	0.279336	0.261407	0.328669	0.354242
chr4:114000000-115320000	290016	251344	168814	135002	121202	116342	1.39283	1.16039	0.376147	0.323543	0.270059	0.278823	chr4:114000000-115320000	290016	284389	168814	148564	121202	135825	1.39283	1.09379	0.376147	0.331026	0.270059	0.302641
chr4:115320000-116920000	271494	303092	85158	100128	186336	202964	0.457013	0.493329	0.156541	0.197971	0.342531	0.401296	chr4:115320000-116920000	271494	325852	85158	93424	186336	232428	0.457013	0.401948	0.156541	0.171736	0.342531	0.427259
chr4:116920000-117960000	178343	207465	49141	59059	129202	148406	0.380342	0.397956	0.138974	0.179646	0.365392	0.451423	chr4:116920000-117960000	178343	215904	49141	56023	129202	159881	0.380342	0.350404	0.138974	0.158437	0.365392	0.452154
chr4:117960000-119200000	248944	247331	100898	94127	148046	153204	0.681531	0.61439	0.239323	0.240137	0.351154	0.390854	chr4:117960000-119200000	248944	275337	100898	98473	148046	176864	0.681531	0.556772	0.239323	0.233571	0.351154	0.419508
chr4:119200000-120440000	200122	173972	113123	90556	86999	83416	1.30028	1.0856	0.268319	0.231026	0.206355	0.212811	chr4:119200000-120440000	200122	199291	113123	101934	86999	97357	1.30028	1.04701	0.268319	0.24178	0.206355	0.230924
chr4:120440000-121000000	114744	100158	65725	50113	49019	50045	1.34081	1.00136	0.345196	0.283092	0.257454	0.282708	chr4:120440000-121000000	114744	122392	65725	55986	49019	66406	1.34081	0.843086	0.345196	0.294045	0.257454	0.348772
chr4:121000000-122760000	334632	320416	181951	159486	152681	160930	1.19171	0.991027	0.304064	0.286666	0.25515	0.289261	chr4:121000000-122760000	334632	363113	181951	160909	152681	202204	1.19171	0.795776	0.304064	0.2689	0.25515	0.337909
chr4:122760000-123880000	224164	198024	138741	104964	85423	93060	1.62416	1.12792	0.364342	0.296475	0.224326	0.262852	chr4:122760000-123880000	224164	218306	138741	116052	85423	102254	1.62416	1.13494	0.364342	0.30476	0.224326	0.268525
chr4:123880000-125240000	280777	246134	177470	137655	103307	108479	1.71789	1.26896	0.383803	0.320198	0.223416	0.252332	chr4:123880000-125240000	280777	270647	177470	148463	103307	122184	1.71789	1.21508	0.383803	0.321072	0.223416	0.26424
chr4:125240000-126200000	209194	186100	116593	86408	92601	99692	1.25909	0.86675	0.35721	0.28474	0.283705	0.328515	chr4:125240000-126200000	209194	203081	116593	97004	92601	106077	1.25909	0.914468	0.35721	0.297195	0.283705	0.324992
chr4:126200000-127520000	295251	259545	161052	119504	134199	140041	1.2001	0.85335	0.358852	0.286401	0.299019	0.335619	chr4:126200000-127520000	295251	279893	161052	132320	134199	147573	1.2001	0.896641	0.358852	0.294832	0.299019	0.328818
chr4:127520000-128520000	219359	189858	112303	87770	107056	102088	1.04901	0.859748	0.330304	0.277659	0.314872	0.322954	chr4:127520000-128520000	219359	201955	112303	95613	107056	106342	1.04901	0.899109	0.330304	0.281216	0.314872	0.312772
chr4:128520000-129840000	280755	243658	157459	127333	123296	116325	1.27708	1.09463	0.350846	0.305164	0.274725	0.278782	chr4:128520000-129840000	280755	262677	157459	139506	123296	123171	1.27708	1.13262	0.350846	0.310843	0.274725	0.274446
chr4:129840000-131840000	355189	380595	132181	147761	223008	232834	0.592719	0.63462	0.194385	0.23372	0.327954	0.368284	chr4:129840000-131840000	355189	415881	132181	142670	223008	273211	0.592719	0.522197	0.194385	0.20981	0.327954	0.401782
chr4:131840000-133920000	332687	356210	127268	132487	205419	223723	0.619553	0.592192	0.179961	0.2015	0.290469	0.340262	chr4:131840000-133920000	332687	388613	127268	128992	205419	259621	0.619553	0.496847	0.179961	0.182399	0.290469	0.367112
chr4:133920000-135000000	192986	211927	54534	61764	138452	150163	0.393884	0.411313	0.148514	0.180916	0.377049	0.439851	chr4:133920000-135000000	192986	223927	54534	60710	138452	163217	0.393884	0.371959	0.148514	0.165333	0.377049	0.444492
chr4:135000000-137960000	490930	530508	204536	216740	286394	313768	0.714177	0.690765	0.203236	0.23164	0.284574	0.335338	chr4:135000000-137960000	490930	574869	204536	205536	286394	369333	0.714177	0.556506	0.203236	0.20423	0.284574	0.366986
chr4:137960000-139080000	275572	230298	135582	105320	139990	124978	0.968512	0.842708	0.356047	0.297481	0.367622	0.353005	chr4:137960000-139080000	275572	249976	135582	115040	139990	134936	0.968512	0.852552	0.356047	0.302102	0.367622	0.35435
chr4:139080000-139920000	186850	157058	93857	74694	92993	82364	1.00929	0.906877	0.328632	0.281302	0.325607	0.310187	chr4:139080000-139920000	186850	167524	93857	81971	92993	85553	1.00929	0.958131	0.328632	0.287014	0.325607	0.299556
chr4:139920000-140560000	127189	112616	72887	58508	54302	54108	1.34225	1.08132	0.33496	0.289202	0.249551	0.267453	chr4:139920000-140560000	127189	122087	72887	65474	54302	56613	1.34225	1.15652	0.33496	0.300893	0.249551	0.260171
chr4:140560000-141280000	148590	130228	85570	71296	63020	58932	1.35782	1.2098	0.349552	0.313255	0.257436	0.258931	chr4:140560000-141280000	148590	139568	85570	77400	63020	62168	1.35782	1.24501	0.349552	0.316178	0.257436	0.253955
chr4:141280000-142080000	161959	145616	79788	65646	82171	79970	0.971	0.820883	0.293339	0.259588	0.3021	0.31623	chr4:141280000-142080000	161959	153849	79788	68413	82171	85436	0.971	0.800751	0.293339	0.251519	0.3021	0.314104
chr4:142080000-143040000	202857	180205	106482	86552	96375	93653	1.10487	0.924178	0.326233	0.285215	0.295268	0.308615	chr4:142080000-143040000	202857	193427	106482	94743	96375	98684	1.10487	0.960064	0.326233	0.290268	0.295268	0.302342
chr4:143040000-144440000	301008	265198	169343	140828	131665	124370	1.28617	1.13233	0.355764	0.31822	0.276608	0.281031	chr4:143040000-144440000	301008	287221	169343	151822	131665	135399	1.28617	1.12129	0.355764	0.318955	0.276608	0.284453
chr4:144440000-145040000	89036	85939	30979	31276	58057	54663	0.533596	0.57216	0.151858	0.164902	0.284594	0.288209	chr4:144440000-145040000	89036	95176	30979	31798	58057	63378	0.533596	0.50172	0.151858	0.155873	0.284594	0.310678
chr4:145040000-146040000	161718	174215	67305	71293	94413	102922	0.712879	0.69269	0.197957	0.225534	0.277686	0.325592	chr4:145040000-146040000	161718	187635	67305	67893	94413	119742	0.712879	0.566994	0.197957	0.199686	0.277686	0.352184
chr4:146040000-147120000	218835	197285	110525	96815	108310	100470	1.02045	0.963621	0.300995	0.283586	0.294963	0.294292	chr4:146040000-147120000	218835	215996	110525	101998	108310	113998	1.02045	0.894735	0.300995	0.277773	0.294963	0.310453
chr4:147120000-147920000	163133	154892	71860	64034	91273	90858	0.787308	0.70477	0.264192	0.253213	0.335564	0.359285	chr4:147120000-147920000	163133	170997	71860	66904	91273	104093	0.787308	0.642733	0.264192	0.245971	0.335564	0.382696
chr4:147920000-148880000	194343	169898	108437	87334	85906	82564	1.26228	1.05777	0.332222	0.287792	0.263193	0.272073	chr4:147920000-148880000	194343	187066	108437	94967	85906	92099	1.26228	1.03114	0.332222	0.290954	0.263193	0.282167
chr4:148880000-150240000	245645	244077	120032	116606	125613	127471	0.95557	0.914765	0.259586	0.271236	0.271655	0.296509	chr4:148880000-150240000	245645	262216	120032	113655	125613	148561	0.95557	0.765039	0.259586	0.245795	0.271655	0.321284
chr4:150240000-150840000	132603	120254	54600	42935	78003	77319	0.699973	0.555297	0.267648	0.226374	0.382369	0.407663	chr4:150240000-150840000	132603	130716	54600	49443	78003	81273	0.699973	0.608357	0.267648	0.242369	0.382369	0.398399
chr4:150840000-152000000	225044	200284	138504	109676	86540	90608	1.60046	1.21044	0.351178	0.299102	0.219423	0.247101	chr4:150840000-152000000	225044	222459	138504	121170	86540	101289	1.60046	1.19628	0.351178	0.307227	0.219423	0.256819
chr4:152000000-153320000	231845	206262	157161	132147	74684	74115	2.10435	1.783	0.350182	0.316701	0.166409	0.177623	chr4:152000000-153320000	231845	227045	157161	137585	74684	89460	2.10435	1.53795	0.350182	0.306563	0.166409	0.199332
chr4:153320000-154040000	136281	119774	73494	58791	62787	60983	1.17053	0.964056	0.300222	0.258312	0.256484	0.267943	chr4:153320000-154040000	136281	130923	73494	64082	62787	66841	1.17053	0.958723	0.300222	0.261774	0.256484	0.273044
chr4:154040000-154600000	113276	99102	58716	49354	54560	49748	1.07617	0.99208	0.308384	0.278805	0.286556	0.281031	chr4:154040000-154600000	113276	107436	58716	52411	54560	55025	1.07617	0.952494	0.308384	0.275269	0.286556	0.288998
chr4:154600000-155440000	122161	135764	40971	49516	81190	86248	0.504631	0.574112	0.143456	0.18648	0.28428	0.324815	chr4:154600000-155440000	122161	142163	40971	45314	81190	96849	0.504631	0.467883	0.143456	0.158663	0.28428	0.339108
chr4:155440000-156280000	155781	160778	57840	58472	97941	102306	0.59056	0.57154	0.202522	0.220209	0.342932	0.38529	chr4:155440000-156280000	155781	174612	57840	58940	97941	115672	0.59056	0.509544	0.202522	0.206373	0.342932	0.405015
chr4:156280000-156720000	107479	92302	44659	34601	62820	57701	0.710904	0.59966	0.298524	0.248772	0.419921	0.414855	chr4:156280000-156720000	107479	101308	44659	39046	62820	62262	0.710904	0.627124	0.298524	0.261004	0.419921	0.416191
chr4:156720000-158160000	330106	288186	184491	147390	145615	140796	1.26698	1.04683	0.376821	0.323796	0.297417	0.30931	chr4:156720000-158160000	330106	315187	184491	160404	145615	154783	1.26698	1.03632	0.376821	0.327624	0.297417	0.316143
chr4:158160000-159600000	271175	266754	109394	103148	161781	163606	0.676186	0.630466	0.223436	0.226602	0.330436	0.35942	chr4:158160000-159600000	271175	293462	109394	111125	161781	182337	0.676186	0.609448	0.223436	0.226972	0.330436	0.372422
chr4:159600000-160400000	165110	140223	97594	78324	67516	61899	1.44549	1.26535	0.358803	0.309721	0.248222	0.244771	chr4:159600000-160400000	165110	160591	97594	85529	67516	75062	1.44549	1.13944	0.358803	0.314446	0.248222	0.275964
chr4:160400000-163360000	413364	482893	171099	201366	242265	281527	0.706247	0.715264	0.170012	0.215209	0.240725	0.300881	chr4:160400000-163360000	413364	513511	171099	180711	242265	332800	0.706247	0.543002	0.170012	0.179562	0.240725	0.330685
chr4:163360000-164480000	193555	204106	70140	71272	123415	132834	0.568326	0.536549	0.184192	0.201311	0.324095	0.375195	chr4:163360000-164480000	193555	221876	70140	69265	123415	152611	0.568326	0.453866	0.184192	0.181894	0.324095	0.400766
chr4:164480000-165680000	182799	208226	63027	72801	119772	135425	0.526225	0.537574	0.154479	0.191921	0.29356	0.357013	chr4:164480000-165680000	182799	223711	63027	67700	119772	156011	0.526225	0.433944	0.154479	0.165932	0.29356	0.382381
chr4:165680000-166400000	122505	124598	45422	46961	77083	77637	0.589261	0.604879	0.185548	0.206334	0.314883	0.341116	chr4:165680000-166400000	122505	135486	45422	45835	77083	89651	0.589261	0.51126	0.185548	0.187235	0.314883	0.366223
chr4:166400000-167080000	113258	134460	32769	40488	80489	93972	0.407124	0.430852	0.141735	0.188358	0.348137	0.437175	chr4:166400000-167080000	113258	139054	32769	36308	80489	102746	0.407124	0.353376	0.141735	0.157042	0.348137	0.444405
chr4:167080000-167840000	118453	138563	29346	35518	89107	103045	0.329334	0.344684	0.113569	0.147843	0.344843	0.428923	chr4:167080000-167840000	118453	141605	29346	33748	89107	107857	0.329334	0.312896	0.113569	0.130604	0.344843	0.417405
chr4:167840000-169080000	204482	228689	70235	75668	134247	153021	0.523177	0.494494	0.166592	0.193044	0.318424	0.390387	chr4:167840000-169080000	204482	244651	70235	74757	134247	169894	0.523177	0.440021	0.166592	0.177318	0.318424	0.402976
chr4:169080000-169880000	171222	149736	103970	84097	67252	65639	1.54598	1.2812	0.382244	0.33255	0.247251	0.25956	chr4:169080000-169880000	171222	166568	103970	91369	67252	75199	1.54598	1.21503	0.382244	0.335917	0.247251	0.276468
chr4:169880000-170520000	128252	111935	74023	59004	54229	52931	1.36501	1.11473	0.340181	0.291654	0.249215	0.261635	chr4:169880000-170520000	128252	127884	74023	66230	54229	61654	1.36501	1.07422	0.340181	0.304367	0.249215	0.283337
chr4:170520000-171040000	98518	90894	38262	34377	60256	56517	0.634991	0.608259	0.216415	0.209137	0.340816	0.343828	chr4:170520000-171040000	98518	99076	38262	35163	60256	63913	0.634991	0.55017	0.216415	0.198886	0.340816	0.3615
chr4:171040000-173760000	369466	444513	161067	193697	208399	250816	0.772878	0.772267	0.174165	0.225279	0.225346	0.291711	chr4:171040000-173760000	369466	460486	161067	169401	208399	291085	0.772878	0.581964	0.174165	0.183176	0.225346	0.314756
chr4:173760000-175280000	290331	271300	150776	129261	139555	142039	1.08041	0.910039	0.29175	0.269023	0.270038	0.295617	chr4:173760000-175280000	290331	300541	150776	134297	139555	166244	1.08041	0.807831	0.29175	0.259864	0.270038	0.321681
chr4:175280000-176840000	238117	280858	85429	100432	152688	180426	0.5595	0.556638	0.161066	0.203664	0.287874	0.365881	chr4:175280000-176840000	238117	290255	85429	93862	152688	196393	0.5595	0.477929	0.161066	0.176965	0.287874	0.370275
chr4:176840000-178480000	347004	293508	201426	159787	145578	133721	1.38363	1.19493	0.361239	0.308222	0.261081	0.257942	chr4:176840000-178480000	347004	326215	201426	175831	145578	150384	1.38363	1.16921	0.361239	0.315337	0.261081	0.2697
chr4:178480000-179440000	157389	176717	47865	55382	109524	121335	0.437028	0.456439	0.146646	0.1825	0.335553	0.399835	chr4:178480000-179440000	157389	180634	47865	52396	109524	128238	0.437028	0.408584	0.146646	0.160528	0.335553	0.392887
chr4:179440000-181560000	320412	363921	140130	152612	180282	211309	0.777282	0.722222	0.19441	0.227729	0.250115	0.315317	chr4:179440000-181560000	320412	379936	140130	147590	180282	232346	0.777282	0.635216	0.19441	0.204759	0.250115	0.322346
chr4:181560000-183840000	368313	352292	219763	199044	148550	153248	1.47939	1.29884	0.283493	0.276172	0.191629	0.212631	chr4:181560000-183840000	368313	385869	219763	199960	148550	185909	1.47939	1.07558	0.283493	0.257947	0.191629	0.239822
chr4:183840000-184360000	93260	81817	51181	41748	42079	40069	1.21631	1.0419	0.289486	0.253979	0.238004	0.243765	chr4:183840000-184360000	93260	89260	51181	46175	42079	43085	1.21631	1.07172	0.289486	0.261172	0.238004	0.243694
chr4:184360000-185160000	125814	111602	72396	61870	53418	49732	1.35527	1.24407	0.266163	0.244656	0.19639	0.196658	chr4:184360000-185160000	125814	123375	72396	65114	53418	58261	1.35527	1.11763	0.266163	0.239391	0.19639	0.214196
chr4:185160000-186080000	140527	126954	82435	73066	58092	53888	1.41904	1.35589	0.26354	0.251243	0.185717	0.185298	chr4:185160000-186080000	140527	137891	82435	76438	58092	61453	1.41904	1.24384	0.26354	0.244368	0.185717	0.196462
chr4:186080000-187080000	160394	145648	97342	84042	63052	61606	1.54384	1.36419	0.286301	0.265866	0.185448	0.19489	chr4:186080000-187080000	160394	158951	97342	86249	63052	72702	1.54384	1.18634	0.286301	0.253674	0.185448	0.21383
chr4:187080000-188520000	252765	219524	153903	127808	98862	91716	1.55675	1.39352	0.314346	0.280777	0.201925	0.201488	chr4:187080000-188520000	252765	234509	153903	136169	98862	98340	1.55675	1.38468	0.314346	0.278124	0.201925	0.200859
chr4:188520000-189320000	151798	131178	66718	55290	85080	75888	0.78418	0.728574	0.245288	0.218636	0.312795	0.300088	chr4:188520000-189320000	151798	135269	66718	63762	85080	71507	0.78418	0.891689	0.245288	0.23442	0.312795	0.262894
chr4:189320000-190120000	141500	120150	65021	51836	76479	68314	0.850181	0.75879	0.239049	0.204978	0.281174	0.270138	chr4:189320000-190120000	141500	126424	65021	59579	76479	66845	0.850181	0.891301	0.239049	0.219041	0.281174	0.245755
chr5:440000-1680000	83782	67944	55943	43424	27839	24520	2.00952	1.77096	0.132693	0.110783	0.066032	0.0625554	chr5:440000-1680000	83782	79705	55943	51046	27839	28659	2.00952	1.78115	0.132693	0.121077	0.066032	0.067977
chr5:1680000-3640000	159467	179421	85478	97572	73989	81849	1.15528	1.1921	0.128269	0.157483	0.111028	0.132106	chr5:1680000-3640000	159467	184592	85478	95509	73989	89083	1.15528	1.07213	0.128269	0.143321	0.111028	0.133678
chr5:3640000-4880000	124067	151316	52375	66324	71692	84992	0.730556	0.780356	0.12423	0.169206	0.170048	0.216831	chr5:3640000-4880000	124067	148951	52375	61179	71692	87772	0.730556	0.697022	0.12423	0.145112	0.170048	0.208189
chr5:4880000-5440000	61646	71528	23454	28957	38192	42571	0.614108	0.680205	0.123183	0.16358	0.200589	0.240487	chr5:4880000-5440000	61646	72967	23454	26760	38192	46207	0.614108	0.579133	0.123183	0.140547	0.200589	0.242685
chr5:5440000-6840000	154472	167003	83008	91075	71464	75928	1.16154	1.19949	0.174387	0.205796	0.150135	0.171569	chr5:5440000-6840000	154472	177283	83008	87972	71464	89311	1.16154	0.985007	0.174387	0.184816	0.150135	0.187629
chr5:6840000-7840000	105532	124010	45266	55776	60266	68234	0.751103	0.817422	0.133136	0.176447	0.177254	0.215857	chr5:6840000-7840000	105532	127519	45266	51631	60266	75888	0.751103	0.680358	0.133136	0.151856	0.177254	0.223201
chr5:7840000-9520000	279660	255468	170694	149266	108966	106202	1.56649	1.40549	0.298835	0.281072	0.190768	0.199981	chr5:7840000-9520000	279660	283592	170694	160196	108966	123396	1.56649	1.29823	0.298835	0.280456	0.190768	0.21603
chr5:9520000-10280000	139302	120553	74965	63939	64337	56614	1.16519	1.12938	0.290113	0.266145	0.248983	0.235655	chr5:9520000-10280000	139302	134046	74965	71694	64337	62352	1.16519	1.14983	0.290113	0.277455	0.248983	0.241301
chr5:10280000-11200000	151563	137551	86054	73604	65509	63947	1.31362	1.15102	0.27511	0.253093	0.209429	0.219886	chr5:10280000-11200000	151563	148772	86054	81008	65509	67764	1.31362	1.19544	0.27511	0.258978	0.209429	0.216638
chr5:11200000-13960000	395211	413934	232376	233505	162835	180429	1.42706	1.29417	0.247631	0.267641	0.173525	0.206806	chr5:11200000-13960000	395211	442879	232376	229927	162835	212952	1.42706	1.07971	0.247631	0.245021	0.173525	0.226932
chr5:13960000-14400000	72698	65378	49806	38880	22892	26498	2.17569	1.46728	0.332929	0.279537	0.153022	0.190514	chr5:13960000-14400000	72698	76434	49806	46341	22892	30093	2.17569	1.53993	0.332929	0.309767	0.153022	0.201157
chr5:14400000-15040000	102038	90762	62495	50794	39543	39968	1.58043	1.27087	0.287202	0.251072	0.181724	0.19756	chr5:14400000-15040000	102038	106759	62495	58908	39543	47851	1.58043	1.23107	0.287202	0.270718	0.181724	0.219904
chr5:15040000-16440000	232220	219845	132625	120268	99595	99577	1.33164	1.20779	0.278625	0.271762	0.209234	0.225007	chr5:15040000-16440000	232220	242971	132625	128791	99595	114180	1.33164	1.12796	0.278625	0.27057	0.209234	0.239875
chr5:16440000-17200000	123900	107885	81748	67045	42152	40840	1.93936	1.64165	0.316363	0.279074	0.163128	0.169996	chr5:16440000-17200000	123900	124867	81748	75331	42152	49536	1.93936	1.52073	0.316363	0.29153	0.163128	0.191703
chr5:17200000-18400000	154029	163478	80240	81253	73789	82225	1.08742	0.988179	0.196667	0.214202	0.180856	0.216765	chr5:17200000-18400000	154029	177370	80240	77495	73789	99875	1.08742	0.77592	0.196667	0.189939	0.180856	0.244793
chr5:18400000-21840000	433654	494197	210005	238051	223649	256146	0.938994	0.929357	0.179554	0.218916	0.191219	0.235556	chr5:18400000-21840000	433654	512735	210005	222347	223649	290388	0.938994	0.765689	0.179554	0.190106	0.191219	0.248281
chr5:21840000-24440000	341051	393582	132122	157801	208929	235781	0.632378	0.669269	0.14946	0.192	0.236346	0.286881	chr5:21840000-24440000	341051	397221	132122	148904	208929	248317	0.632378	0.599653	0.14946	0.168444	0.236346	0.280903
chr5:24440000-26400000	283061	321000	102105	124890	180956	196110	0.564253	0.636836	0.153219	0.201575	0.271544	0.316526	chr5:24440000-26400000	283061	327691	102105	116367	180956	211324	0.564253	0.550657	0.153219	0.174621	0.271544	0.317114
chr5:26400000-30360000	560546	606836	278446	301026	282100	305810	0.987047	0.984356	0.206809	0.240478	0.209522	0.244299	chr5:26400000-30360000	560546	645483	278446	298579	282100	346904	0.987047	0.860696	0.206809	0.221762	0.209522	0.257654
chr5:30360000-31560000	219139	197746	118912	102819	100227	94927	1.18643	1.08314	0.291452	0.271055	0.245655	0.25025	chr5:30360000-31560000	219139	222031	118912	115088	100227	106943	1.18643	1.07616	0.291452	0.282079	0.245655	0.262116
chr5:31560000-32120000	79967	75649	42603	39706	37364	35943	1.14022	1.10469	0.223756	0.224302	0.19624	0.203045	chr5:31560000-32120000	79967	82482	42603	40145	37364	42337	1.14022	0.948225	0.223756	0.210846	0.19624	0.222359
chr5:32120000-33440000	222620	194402	161504	133678	61116	60724	2.64258	2.2014	0.359859	0.32037	0.136177	0.14553	chr5:32120000-33440000	222620	219729	161504	146113	61116	73616	2.64258	1.9848	0.359859	0.325565	0.136177	0.164029
chr5:33440000-34000000	103075	89804	65402	51903	37673	37901	1.73604	1.36944	0.343499	0.293204	0.197863	0.214106	chr5:33440000-34000000	103075	102161	65402	62002	37673	40159	1.73604	1.54391	0.343499	0.325642	0.197863	0.21092
chr5:34000000-34920000	128251	114216	74621	59418	53630	54798	1.3914	1.08431	0.238559	0.204313	0.171452	0.188427	chr5:34000000-34920000	128251	126955	74621	67300	53630	59655	1.3914	1.12815	0.238559	0.215154	0.171452	0.190714
chr5:34920000-36040000	189662	173570	112048	97425	77614	76145	1.44366	1.27947	0.294245	0.275181	0.203819	0.215075	chr5:34920000-36040000	189662	192536	112048	100423	77614	92113	1.44366	1.09022	0.294245	0.263717	0.203819	0.241894
chr5:36040000-36720000	123878	108526	67141	56964	56737	51562	1.18337	1.10477	0.290403	0.265007	0.245403	0.239876	chr5:36040000-36720000	123878	121739	67141	60595	56737	61144	1.18337	0.991021	0.290403	0.26209	0.245403	0.264465
chr5:36720000-37360000	119861	107679	69836	55822	50025	51857	1.39602	1.07646	0.320939	0.275925	0.229895	0.256326	chr5:36720000-37360000	119861	121955	69836	63050	50025	58905	1.39602	1.07037	0.320939	0.289753	0.229895	0.270704
chr5:37360000-38360000	158252	147683	97343	84359	60909	63324	1.59817	1.33218	0.286304	0.266869	0.179145	0.200325	chr5:37360000-38360000	158252	162502	97343	89095	60909	73407	1.59817	1.21371	0.286304	0.262045	0.179145	0.215904
chr5:38360000-38920000	105801	92198	62520	49581	43281	42617	1.44451	1.16341	0.328363	0.280087	0.227317	0.240747	chr5:38360000-38920000	105801	102875	62520	56060	43281	46815	1.44451	1.19748	0.328363	0.294434	0.227317	0.245878
chr5:38920000-39560000	127675	109436	70469	52841	57206	56595	1.23185	0.933669	0.323848	0.26119	0.262896	0.279746	chr5:38920000-39560000	127675	120018	70469	63666	57206	56352	1.23185	1.12979	0.323848	0.292584	0.262896	0.258972
chr5:39560000-40880000	249574	214803	164084	127933	85490	86870	1.91934	1.47269	0.365607	0.306602	0.190486	0.208191	chr5:39560000-40880000	249574	239935	164084	144836	85490	95099	1.91934	1.523	0.365607	0.32272	0.190486	0.211897
chr5:40880000-41840000	184663	168389	97140	87414	87523	80975	1.10988	1.07952	0.297611	0.288055	0.268147	0.266837	chr5:40880000-41840000	184663	186076	97140	90076	87523	96000	1.10988	0.938292	0.297611	0.275969	0.268147	0.294119
chr5:41840000-42880000	162110	171824	70509	78821	91601	93003	0.769741	0.84751	0.199404	0.239759	0.259054	0.282898	chr5:41840000-42880000	162110	183988	70509	73954	91601	110034	0.769741	0.672101	0.199404	0.209147	0.259054	0.311183
chr5:42880000-43600000	129746	114237	68448	59557	61298	54680	1.11664	1.08919	0.279609	0.261677	0.250401	0.240249	chr5:42880000-43600000	129746	126055	68448	65499	61298	60556	1.11664	1.08163	0.279609	0.267562	0.250401	0.24737
chr5:43600000-44840000	219803	209679	121861	114591	97942	95088	1.24422	1.2051	0.289045	0.292344	0.232311	0.242588	chr5:43600000-44840000	219803	236732	121861	114757	97942	121975	1.24422	0.940824	0.289045	0.272195	0.232311	0.289316
chr5:44840000-46400000	165158	185149	74436	87684	90722	97465	0.820485	0.899646	0.14034	0.177812	0.171045	0.197647	chr5:44840000-46400000	165158	198598	74436	82215	90722	116383	0.820485	0.706418	0.14034	0.155006	0.171045	0.219426
chr5:46400000-50200000	103561	94011	49131	44564	54430	49447	0.902646	0.901248	0.0380272	0.0370994	0.0421286	0.0411644	chr5:46400000-50200000	103561	112636	49131	47969	54430	64667	0.902646	0.741785	0.0380272	0.0371278	0.0421286	0.050052
chr5:50200000-51960000	249303	268879	123142	135701	126161	133178	0.97607	1.01894	0.205786	0.243914	0.210831	0.239379	chr5:50200000-51960000	249303	291346	123142	125938	126161	165408	0.97607	0.761378	0.205786	0.210459	0.210831	0.276418
chr5:51960000-53520000	302481	257525	206682	165848	95799	91677	2.15745	1.80905	0.389673	0.336319	0.180617	0.18591	chr5:51960000-53520000	302481	287106	206682	184042	95799	103064	2.15745	1.78571	0.389673	0.346988	0.180617	0.194314
chr5:53520000-54480000	180651	158390	112912	92337	67739	66053	1.66687	1.39792	0.345933	0.304278	0.207534	0.217664	chr5:53520000-54480000	180651	169911	112912	97988	67739	71923	1.66687	1.3624	0.345933	0.300209	0.207534	0.220353
chr5:54480000-55560000	193398	168176	126796	100275	66602	67901	1.90379	1.47678	0.345306	0.293721	0.181379	0.198892	chr5:54480000-55560000	193398	186106	126796	112041	66602	74065	1.90379	1.51274	0.345306	0.305124	0.181379	0.201703
chr5:55560000-56560000	184529	162223	111562	93072	72967	69151	1.52894	1.34592	0.328125	0.294432	0.21461	0.218758	chr5:55560000-56560000	184529	180983	111562	100756	72967	80227	1.52894	1.25589	0.328125	0.296342	0.21461	0.235963
chr5:56560000-57760000	235894	199322	156533	125650	79361	73672	1.97242	1.70553	0.383661	0.331243	0.194513	0.194217	chr5:56560000-57760000	235894	226732	156533	138990	79361	87742	1.97242	1.58408	0.383661	0.340663	0.194513	0.215055
chr5:57760000-59960000	347864	351531	184546	179639	163318	171892	1.12998	1.04507	0.24672	0.258312	0.21834	0.247172	chr5:57760000-59960000	347864	387507	184546	182183	163318	205324	1.12998	0.887295	0.24672	0.243561	0.21834	0.274498
chr5:59960000-61520000	268720	250441	159237	146166	109483	104275	1.45444	1.40174	0.300222	0.296406	0.206417	0.211457	chr5:59960000-61520000	268720	281965	159237	149946	109483	132019	1.45444	1.13579	0.300222	0.282705	0.206417	0.248906
chr5:61520000-63400000	256785	281560	122005	133874	134780	147686	0.905216	0.906477	0.190872	0.22527	0.210858	0.248512	chr5:61520000-63400000	256785	293723	122005	127337	134780	166386	0.905216	0.765311	0.190872	0.199214	0.210858	0.260304
chr5:63400000-63920000	81729	89940	25872	29301	55857	60639	0.463183	0.483204	0.146335	0.178256	0.315934	0.368905	chr5:63400000-63920000	81729	94275	25872	27016	55857	67259	0.463183	0.401671	0.146335	0.152806	0.315934	0.380426
chr5:63920000-64880000	204305	177014	117298	93989	87007	83025	1.34814	1.13206	0.35937	0.309722	0.266567	0.273592	chr5:63920000-64880000	204305	199008	117298	105648	87007	93360	1.34814	1.13162	0.35937	0.323678	0.266567	0.28603
chr5:64880000-65480000	118116	101698	70506	56394	47610	45304	1.48091	1.24479	0.345619	0.297336	0.233383	0.238864	chr5:64880000-65480000	118116	118404	70506	65195	47610	53209	1.48091	1.22526	0.345619	0.319585	0.233383	0.260829
chr5:65480000-66080000	98947	99462	39363	39691	59584	59771	0.66063	0.664051	0.192957	0.20927	0.29208	0.315141	chr5:65480000-66080000	98947	108578	39363	38649	59584	69929	0.66063	0.552689	0.192957	0.189457	0.29208	0.34279
chr5:66080000-67560000	247192	238006	136065	127702	111127	110304	1.22441	1.15773	0.2704	0.272962	0.220841	0.235774	chr5:66080000-67560000	247192	264784	136065	131177	111127	133607	1.22441	0.981812	0.2704	0.260687	0.220841	0.265516
chr5:67560000-68320000	144745	133605	76339	69388	68406	64217	1.11597	1.08052	0.295431	0.288826	0.26473	0.267302	chr5:67560000-68320000	144745	144059	76339	70537	68406	73522	1.11597	0.9594	0.295431	0.272977	0.26473	0.284529
chr5:68320000-68880000	80728	72853	46766	38850	33962	34003	1.37701	1.14255	0.245621	0.219467	0.178373	0.192086	chr5:68320000-68880000	80728	80844	46766	44818	33962	36026	1.37701	1.24405	0.245621	0.23539	0.178373	0.189213
chr5:68880000-70640000	6976	7412	884	690	6092	6722	0.145108	0.102648	0.00147728	0.00124023	0.0101805	0.0120824	chr5:68880000-70640000	6976	7816	884	791	6092	7025	0.145108	0.112598	0.00147728	0.00132186	0.0101805	0.0117397
chr5:70640000-71640000	158952	147109	102458	86450	56494	60659	1.81361	1.42518	0.301348	0.273483	0.166159	0.191894	chr5:70640000-71640000	158952	159934	102458	93200	56494	66734	1.81361	1.39659	0.301348	0.274119	0.166159	0.196277
chr5:71640000-72200000	107421	93484	65282	52237	42139	41247	1.54921	1.26644	0.342869	0.295091	0.221319	0.233008	chr5:71640000-72200000	107421	102974	65282	57155	42139	45819	1.54921	1.24741	0.342869	0.300185	0.221319	0.240647
chr5:72200000-72800000	111952	95940	70283	55306	41669	40634	1.6867	1.36108	0.344526	0.2916	0.204261	0.214242	chr5:72200000-72800000	111952	107824	70283	62889	41669	44935	1.6867	1.39955	0.344526	0.308281	0.204261	0.22027
chr5:72800000-73960000	206624	179448	140076	115879	66548	63569	2.10489	1.82289	0.355164	0.316019	0.168733	0.173362	chr5:72800000-73960000	206624	202252	140076	130657	66548	71595	2.10489	1.82495	0.355164	0.331282	0.168733	0.18153
chr5:73960000-75880000	313101	291583	187554	169750	125547	121833	1.49389	1.3933	0.287308	0.279688	0.192321	0.200738	chr5:73960000-75880000	313101	322147	187554	174906	125547	147241	1.49389	1.18789	0.287308	0.267933	0.192321	0.225554
chr5:75880000-76360000	93229	79817	44736	35959	48493	43858	0.922525	0.819896	0.274119	0.236991	0.29714	0.28905	chr5:75880000-76360000	93229	87385	44736	39751	48493	47634	0.922525	0.834509	0.274119	0.243573	0.29714	0.291876
chr5:76360000-77600000	219893	197587	132854	109795	87039	87792	1.52637	1.25063	0.31512	0.280109	0.20645	0.223975	chr5:76360000-77600000	219893	217957	132854	116619	87039	101338	1.52637	1.15079	0.31512	0.276612	0.20645	0.240366
chr5:77600000-78280000	123347	107160	74190	58945	49157	48215	1.50925	1.22254	0.320892	0.274223	0.212618	0.224305	chr5:77600000-78280000	123347	116790	74190	64922	49157	51868	1.50925	1.25168	0.320892	0.280806	0.212618	0.224343
chr5:78280000-79960000	284733	259264	190428	157676	94305	101588	2.01928	1.55211	0.333384	0.296908	0.1651	0.191293	chr5:78280000-79960000	284733	283886	190428	169394	94305	114492	2.01928	1.47953	0.333384	0.296559	0.1651	0.200442
chr5:79960000-80600000	115267	105473	67908	54860	47359	50613	1.4339	1.08391	0.312078	0.27117	0.217643	0.250177	chr5:79960000-80600000	115267	115263	67908	61237	47359	54026	1.4339	1.13347	0.312078	0.281421	0.217643	0.248282
chr5:80600000-81560000	188033	166775	120518	96368	67515	70407	1.78506	1.36873	0.369235	0.317561	0.206848	0.232012	chr5:80600000-81560000	188033	186126	120518	103388	67515	82738	1.78506	1.24958	0.369235	0.316754	0.206848	0.253487
chr5:81560000-82880000	251091	223741	144077	123016	107014	100725	1.34634	1.22131	0.321028	0.294818	0.238446	0.241396	chr5:81560000-82880000	251091	248884	144077	126491	107014	122393	1.34634	1.03348	0.321028	0.281844	0.238446	0.272713
chr5:82880000-84360000	320515	281811	165171	133987	155344	147824	1.06326	0.906395	0.328242	0.286396	0.308713	0.315972	chr5:82880000-84360000	320515	309172	165171	148581	155344	160591	1.06326	0.925214	0.328242	0.295273	0.308713	0.319141
chr5:84360000-86720000	407716	414838	188836	189199	218880	225639	0.862738	0.838503	0.23534	0.253614	0.272783	0.30246	chr5:84360000-86720000	407716	450644	188836	188721	218880	261923	0.862738	0.720521	0.23534	0.235197	0.272783	0.326426
chr5:86720000-88000000	231225	238730	99421	98479	131804	140251	0.754309	0.702163	0.22845	0.243388	0.30286	0.346627	chr5:86720000-88000000	231225	265772	99421	101507	131804	164265	0.754309	0.617947	0.22845	0.233243	0.30286	0.377449
chr5:88000000-90120000	377170	388015	193266	195955	183904	192060	1.05091	1.02028	0.268128	0.292406	0.25514	0.286594	chr5:88000000-90120000	377170	424241	193266	190088	183904	234153	1.05091	0.811811	0.268128	0.263719	0.25514	0.324853
chr5:90120000-90760000	143605	123472	71662	58931	71943	64541	0.996094	0.913079	0.32933	0.291293	0.330622	0.319023	chr5:90120000-90760000	143605	138840	71662	64549	71943	74291	0.996094	0.868867	0.32933	0.296642	0.330622	0.341412
chr5:90760000-91560000	192279	180487	77105	65690	115174	114797	0.669465	0.572227	0.283475	0.259762	0.423435	0.453948	chr5:90760000-91560000	192279	196199	77105	71946	115174	124253	0.669465	0.579028	0.283475	0.264508	0.423435	0.456814
chr5:91560000-93240000	381573	329737	224196	176801	157377	152936	1.42458	1.15605	0.392501	0.332921	0.275521	0.287983	chr5:91560000-93240000	381573	355927	224196	194022	157377	161905	1.42458	1.19837	0.392501	0.339676	0.275521	0.283448
chr5:93240000-94280000	237850	213750	123181	103313	114669	110437	1.07423	0.935493	0.348364	0.314259	0.324291	0.335929	chr5:93240000-94280000	237850	230183	123181	110354	114669	119829	1.07423	0.920929	0.348364	0.312088	0.324291	0.338884
chr5:94280000-94800000	106505	98223	44879	37995	61626	60228	0.728248	0.630853	0.253841	0.231147	0.348565	0.366405	chr5:94280000-94800000	106505	106072	44879	39537	61626	66535	0.728248	0.594229	0.253841	0.223626	0.348565	0.376331
chr5:94800000-96080000	259824	229156	169474	135196	90350	93960	1.87575	1.43887	0.389418	0.334133	0.207606	0.23222	chr5:94800000-96080000	259824	248175	169474	147445	90350	100730	1.87575	1.46376	0.389418	0.3388	0.207606	0.231458
[truncated: 1,544 more rows]

## Sheet: Table S10
Table S10. Differential loops identified by cLoops2, RAD vs. CTRL
[truncated: 21,824 more rows]

[truncated: 3 more sheets: Table S11, Table S12, Table S13]
